# Supplementary material for: 5-Bromo-2-meth­oxy-4-{[(4-meth­oxy­phen­yl)imino]­meth­yl}phenol monohydrate
Source: Acta Crystallogr Sect E Struct Rep Online. 2012 Jan 7;68(Pt 2):o249. doi: 10.1107/S1600536811054742 (PMC3274944; doi:10.1107/S1600536811054742)
Supplement: Supplementary file 1 [file e-68-0o249-sup1.cif]

##############################################################################
###                                                                        ###
###           Electronic papers (Acta Crystallographica Section C)         ###
###                                                                        ###
##############################################################################
#                                                                            #
# This paper is published electronically. It meets the data-validation       #
# criteria for publication in Acta Crystallographica Section C.              #
# The submission has been checked by a Section C Co-editor though the text   #
# in _publ_section_comments is the responsibility of the authors.            #
#                                                                            #
# Electronic papers are listed in the printed contents pages of an issue of  #
# Acta Crystallographica Section C within two months of acceptance and are   #
# available by email and via the online contents pages for that issue.       #
#                                                                            #
# Software is freely available for graphical display of the structure(s) in  #
# this CIF.  For information consult the CIF home page http://www.iucr.org/  #
# cif/home.html                                                              #
#                                                                            #
#            Copyright International Union of Crystallography                #
#                                                                            #
##############################################################################
data_global
_audit_creation_method     'form.cif (version 2.0)'
_journal_data_validation_number     ?
_journal_date_recd_electronic     2011-12-16
_journal_date_accepted     2011-12-20
_journal_name_full     'Acta Crystallographica, Section E'
_journal_year     2012
_journal_volume     68
_journal_issue      2
_journal_page_first     eo249
_journal_page_last     eo249
_journal_paper_category     QO
_journal_paper_doi     10.1107/S1600536811054742
_journal_coeditor_code     QM2045
_publ_contact_author_name     'Ph.D. Qian, Shao-Song'
_publ_contact_author_address
;
School of Life Sciences
ShanDong University of Technology
Zibo 255049
People's Republic of China
;
_publ_contact_author_email     'njuqss@yahoo.com.cn'
_publ_contact_author_fax     '0086-533-2780271'
_publ_contact_author_phone     '0086-533-2780271'
_publ_section_title
;
5-Bromo-2-methoxy-4-{[(4-methoxyphenyl)imino]methyl}phenol monohydrate
;
loop_
    _publ_author_name
    _publ_author_address
    'Cheng-Gong Mao'
;
School of Life Sciences
ShanDong University of Technology
ZiBo 255049
People's Republic of China
;
    'Shuang-Shuang Wang'
;
School of Life Sciences
ShanDong University of Technology
ZiBo 255049
People's Republic of China
;
    'Deng-Cheng Su'
;
School of Life Sciences
ShanDong University of Technology
ZiBo 255049
People's Republic of China
;
    'Shao-Song Qian'
;
School of Life Sciences
ShanDong University of Technology
ZiBo 255049
People's Republic of China
;
_publ_section_abstract
;
The crystal structure of the title compound, C~15~H~14~BrNO~3~.H~2~O, has a
<i>trans</i> configuration about the central C\\db N double bond. An
intramolecular O---H...O hydrogen bond occurs in the main molecule. The
crystal packing is stabilized by strong O---H...O and O---H...N hydrogen
bonds.
;
_publ_section_comment
;
The 2-bromo-4-hydroxy-5-methoxybenzaldehyde can react with organic amines to
form a range of Schiff bases. Schiff base compounds are well known for their
wide range of biological activities and have contributed to the development
of coordination chemistry related to catalysis, enzymatic reactions,
magnetism and molecular architecture (Zhu <i>et al.</i>, 2005).
Here, We report one of the schiff bases which is structrually characterized
to promote the development of coordination chemistry.
The title compound displays a trans-configuration with respect to the
C(7)=N(1) double bond. The compound crystallized in the orthorhombic system
with one title compound molecule and a water molecule in the asymmetric unit.
There is a \p-\p interaction (symmetry code: 3/2-X,1/2+Y,Z)
[centroid-centroid distance =3.758(3) \%A ] There are also
O(4)---H(1W)...O(1) and O(4)---H(2W)...N(1) hydrogen bonds with symmetry
codes (1-x,1/2+y,1/2-z)and (-1/2+x,y,1/2-z) respectively
(Figure 2 and table 1).
;
_publ_section_acknowledgements
;
This project was sponsored by the ShanDong Province Science & Technology
Innovation Foundation (People's Republic of China).
;
_publ_section_references
;
Bruker  (2004). <i>APEX2</i>, <i>SAINT</i> and <i>SADABS</i>. Bruker AXS
Inc., Madison, Wisconsin, USA.
Cheng, K., You, Z.-L., Li, Y.-G. & Zhu, H.-L. (2005). <i>Acta Cryst.</i>
E<b>61</b>, o1137--o1138
Shao, S.-C., You, Z.-L., Fan, S.-H., Tang, L.-L., Xiong, Z.-D. & Zhu,
H.-L. (2004). <i>Acta Cryst.</i> E<b>60</b>, o2183--o2184.
Sheldrick, G. M. (2008). <i>Acta Cryst.</i> A<b>64</b>, 112--122.
;
_publ_section_related_literature
;
For related structures, see:
Shao <i>et al.</i> (2004); Cheng <i>et al.</i> (2005).
;
_publ_section_exptl_prep
;
The 2-bromo-4-hydroxy-5-methoxybenzaldehyde (0.1155 g) and 4-methoxyaniline
(0.0616 g) were dissolved in methanol (20 mL) and reacted at
room temperature for 30 mins to give a clear solution. The solution after
standingin in air for 5 days gave yellow block-shaped single crystals at the
bottom of the reaction vessel which were suitable for X-ray diffraction
analysis.
;
_publ_section_exptl_refinement
;
All H atoms were placed in geometrical positions and
constrained to ride on their parent atoms with C---H distances in the range
0.93--0.96 \%A, They were treated as riding atoms, with
<i>U</i>~iso~(H) = k<i>U</i>~eq~(C), where k = 1.5 for methyl and 1.2 for all
other H atoms.
;
data_I
_audit_creation_method     SHELXL-97
_chemical_name_systematic
;
5-Bromo-2-methoxy-4-{[(4-methoxyphenyl)imino]methyl}phenol monohydrate
;
_chemical_name_common     ?
_chemical_formula_moiety     'C15 H14 Br N O3, H2 O'
_chemical_formula_sum     'C15 H16 Br N O4'
_chemical_formula_iupac     'C15 H14 Br N O3, H2 O'
_chemical_formula_weight     354.20
_chemical_melting_point     ?
_symmetry_cell_setting     orthorhombic
_symmetry_space_group_name_H-M     'P b c a'
loop_
    _symmetry_equiv_pos_as_xyz
    'x, y, z'
    '-x+1/2, -y, z+1/2'
    '-x, y+1/2, -z+1/2'
    'x+1/2, -y+1/2, -z'
    '-x, -y, -z'
    'x-1/2, y, -z-1/2'
    'x, -y-1/2, z-1/2'
    '-x-1/2, y-1/2, z'
_cell_length_a     13.992(4)
_cell_length_b     7.219(2)
_cell_length_c     30.232(9)
_cell_angle_alpha     90.00
_cell_angle_beta     90.00
_cell_angle_gamma     90.00
_cell_volume     3053.5(15)
_cell_formula_units_Z     8
_cell_measurement_reflns_used     2836
_cell_measurement_theta_min     2.7
_cell_measurement_theta_max     25.5
_cell_measurement_temperature     296(2)
_exptl_crystal_description     block
_exptl_crystal_colour     yellow
_exptl_crystal_size_max     0.23
_exptl_crystal_size_mid     0.12
_exptl_crystal_size_min     0.08
_exptl_crystal_density_diffrn     1.541
_exptl_crystal_density_meas     ?
_exptl_crystal_density_method     'not measured'
_exptl_crystal_F_000     1440
_exptl_absorpt_coefficient_mu     2.707
_exptl_absorpt_correction_type     multi-scan
_exptl_absorpt_process_details     '(SADABS; Bruker, 2004)'
_exptl_absorpt_correction_T_min     0.5748
_exptl_absorpt_correction_T_max     0.8126
_exptl_special_details
;
;
_diffrn_ambient_temperature     296(2)
_diffrn_radiation_type     MoK\a
_diffrn_radiation_wavelength     0.71073
_diffrn_radiation_source     'fine-focus sealed tube'
_diffrn_radiation_monochromator     graphite
_diffrn_measurement_device_type     'Bruker APEXII CCD'
_diffrn_measurement_method     '\f and \w scans'
_diffrn_detector_area_resol_mean     ?
_diffrn_reflns_number     20409
_diffrn_reflns_av_R_equivalents     0.0821
_diffrn_reflns_av_sigmaI/netI     0.0589
_diffrn_reflns_theta_min     2.69
_diffrn_reflns_theta_max     25.50
_diffrn_reflns_theta_full     25.50
_diffrn_measured_fraction_theta_max     0.998
_diffrn_measured_fraction_theta_full     0.998
_diffrn_reflns_limit_h_min     -16
_diffrn_reflns_limit_h_max     16
_diffrn_reflns_limit_k_min     -8
_diffrn_reflns_limit_k_max     8
_diffrn_reflns_limit_l_min     -36
_diffrn_reflns_limit_l_max     33
_diffrn_standards_number     ?
_diffrn_standards_interval_count     ?
_diffrn_standards_interval_time     ?
_diffrn_standards_decay_%     ?
_refine_special_details
;
 Refinement of F^2^ against ALL reflections.  The weighted R-factor wR and
 goodness of fit S are based on F^2^, conventional R-factors R are based
 on F, with F set to zero for negative F^2^. The threshold expression of
 F^2^ > 2sigma(F^2^) is used only for calculating R-factors(gt) etc. and is
 not relevant to the choice of reflections for refinement.  R-factors based
 on F^2^ are statistically about twice as large as those based on F, and R-
 factors based on ALL data will be even larger.
;
_reflns_number_total     2836
_reflns_number_gt     1831
_reflns_threshold_expression     I>2sigma(I)
_refine_ls_structure_factor_coef     Fsqd
_refine_ls_matrix_type     full
_refine_ls_R_factor_all     0.0850
_refine_ls_R_factor_gt     0.0451
_refine_ls_wR_factor_gt     0.0948
_refine_ls_wR_factor_ref     0.1132
_refine_ls_goodness_of_fit_ref     1.015
_refine_ls_restrained_S_all     1.015
_refine_ls_number_reflns     2836
_refine_ls_number_parameters     201
_refine_ls_number_restraints     3
_refine_ls_hydrogen_treatment     mixed
_refine_ls_weighting_scheme     calc
_refine_ls_weighting_details
         'calc w=1/[\s^2^(Fo^2^)+(0.0442P)^2^+3.2392P] where P=(Fo^2^+2Fc^2^)/3'
_atom_sites_solution_hydrogens     geom
_atom_sites_solution_primary     direct
_atom_sites_solution_secondary     difmap
_refine_ls_shift/su_max     0.001
_refine_ls_shift/su_mean     0.000
_refine_diff_density_max     0.389
_refine_diff_density_min     -0.460
_refine_ls_extinction_method     none
_refine_ls_extinction_coef     ?
loop_
    _atom_type_symbol
    _atom_type_description
    _atom_type_scat_dispersion_real
    _atom_type_scat_dispersion_imag
    _atom_type_scat_source
    'C' 'C' 0.0033 0.0016
                         'International Tables Vol C Tables 4.2.6.8 and 6.1.1.4'
    'H' 'H' 0.0000 0.0000
                         'International Tables Vol C Tables 4.2.6.8 and 6.1.1.4'
    'N' 'N' 0.0061 0.0033
                         'International Tables Vol C Tables 4.2.6.8 and 6.1.1.4'
    'O' 'O' 0.0106 0.0060
                         'International Tables Vol C Tables 4.2.6.8 and 6.1.1.4'
    'Br' 'Br' -0.2901 2.4595
                         'International Tables Vol C Tables 4.2.6.8 and 6.1.1.4'
_computing_data_collection     'APEX2 (Bruker, 2004)'
_computing_cell_refinement     'SAINT (Bruker, 2004)'
_computing_data_reduction     'SAINT (Bruker, 2004)'
_computing_structure_solution     'SHELXS97 (Sheldrick, 2008)'
_computing_structure_refinement     'SHELXL97 (Sheldrick, 2008)'
_computing_molecular_graphics     'SHELXTL (Sheldrick, 2008)'
_computing_publication_material     'SHELXTL (Sheldrick, 2008)'
loop_
    _atom_site_type_symbol
    _atom_site_label
    _atom_site_fract_x
    _atom_site_fract_y
    _atom_site_fract_z
    _atom_site_U_iso_or_equiv
    _atom_site_adp_type
    _atom_site_calc_flag
    _atom_site_refinement_flags
    _atom_site_occupancy
    _atom_site_symmetry_multiplicity
    _atom_site_disorder_assembly
    _atom_site_disorder_group
    Br Br1 0.68925(3) 0.04514(7) 0.438691(15) 0.05101(19) Uani d . 1 1 . .
    C C1 0.7051(3) 0.1140(6) 0.37837(13) 0.0341(10) Uani d . 1 1 . .
    C C2 0.6237(3) 0.1493(6) 0.35403(14) 0.0377(10) Uani d . 1 1 . .
    H H2 0.5640 0.1407 0.3674 0.045 Uiso calc R 1 1 . .
    C C3 0.6305(3) 0.1969(6) 0.31041(14) 0.0367(10) Uani d . 1 1 . .
    C C4 0.7199(3) 0.2112(6) 0.29032(14) 0.0332(10) Uani d . 1 1 . .
    C C5 0.8008(3) 0.1774(6) 0.31504(13) 0.0324(9) Uani d . 1 1 . .
    H H5 0.8604 0.1865 0.3016 0.039 Uiso calc R 1 1 . .
    C C6 0.7955(3) 0.1300(6) 0.35947(13) 0.0324(9) Uani d . 1 1 . .
    C C7 0.8840(3) 0.1008(6) 0.38482(14) 0.0365(10) Uani d . 1 1 . .
    H H7 0.8803 0.0479 0.4128 0.044 Uiso calc R 1 1 . .
    C C8 1.0489(3) 0.1209(6) 0.39542(14) 0.0372(10) Uani d . 1 1 . .
    C C9 1.1347(3) 0.1063(6) 0.37270(14) 0.0450(12) Uani d . 1 1 . .
    H H9 1.1344 0.1048 0.3419 0.054 Uiso calc R 1 1 . .
    C C10 1.2206(3) 0.0938(6) 0.39508(16) 0.0469(12) Uani d . 1 1 . .
    H H10 1.2773 0.0814 0.3793 0.056 Uiso calc R 1 1 . .
    C C11 1.2226(3) 0.0996(6) 0.44019(15) 0.0448(11) Uani d . 1 1 . .
    C C12 1.1378(3) 0.1129(7) 0.46330(15) 0.0471(12) Uani d . 1 1 . .
    H H12 1.1387 0.1152 0.4941 0.057 Uiso calc R 1 1 . .
    C C13 1.0520(3) 0.1227(6) 0.44131(14) 0.0432(11) Uani d . 1 1 . .
    H H13 0.9954 0.1307 0.4573 0.052 Uiso calc R 1 1 . .
    C C14 0.8055(3) 0.2671(7) 0.22380(14) 0.0503(12) Uani d . 1 1 . .
    H H14A 0.8448 0.3609 0.2371 0.075 Uiso calc R 1 1 . .
    H H14B 0.7940 0.2979 0.1934 0.075 Uiso calc R 1 1 . .
    H H14C 0.8377 0.1498 0.2255 0.075 Uiso calc R 1 1 . .
    C C15 1.3933(3) 0.1070(7) 0.44297(17) 0.0636(15) Uani d . 1 1 . .
    H H15A 1.4020 -0.0007 0.4248 0.095 Uiso calc R 1 1 . .
    H H15B 1.4440 0.1140 0.4643 0.095 Uiso calc R 1 1 . .
    H H15C 1.3941 0.2159 0.4247 0.095 Uiso calc R 1 1 . .
    H H1W 0.510(4) 0.471(4) 0.2082(17) 0.08(2) Uiso d D 1 1 . .
    H H2W 0.511(3) 0.293(5) 0.1846(12) 0.068(18) Uiso d D 1 1 . .
    N N1 0.9655(2) 0.1462(5) 0.36950(11) 0.0368(8) Uani d . 1 1 . .
    O O1 0.54833(18) 0.2278(5) 0.28775(10) 0.0489(8) Uani d . 1 1 . .
    H H1 0.5610 0.2520 0.2619 0.073 Uiso calc R 1 1 . .
    O O2 0.71757(19) 0.2562(4) 0.24658(9) 0.0446(8) Uani d . 1 1 . .
    O O3 1.3042(2) 0.0951(5) 0.46530(11) 0.0578(9) Uani d . 1 1 . .
    O O4 0.5312(2) 0.3608(6) 0.20578(12) 0.0569(9) Uani d D 1 1 . .
loop_
    _atom_site_aniso_label
    _atom_site_aniso_U_11
    _atom_site_aniso_U_22
    _atom_site_aniso_U_33
    _atom_site_aniso_U_12
    _atom_site_aniso_U_13
    _atom_site_aniso_U_23
    Br1 0.0582(3) 0.0610(3) 0.0338(3) -0.0061(2) 0.0028(2) 0.0022(2)
    C1 0.045(2) 0.027(2) 0.031(2) -0.0039(18) 0.0047(18) -0.0021(18)
    C2 0.034(2) 0.042(3) 0.038(3) -0.0044(19) 0.0021(19) -0.004(2)
    C3 0.034(2) 0.033(3) 0.043(3) 0.0006(18) -0.0071(19) -0.002(2)
    C4 0.036(2) 0.031(2) 0.033(2) 0.0013(18) -0.0013(18) -0.0012(19)
    C5 0.029(2) 0.035(2) 0.034(2) -0.0016(17) 0.0002(17) -0.0022(19)
    C6 0.039(2) 0.031(2) 0.027(2) 0.0005(18) -0.0050(18) -0.0033(19)
    C7 0.045(2) 0.032(3) 0.032(2) 0.0017(19) -0.007(2) -0.0027(19)
    C8 0.036(2) 0.037(3) 0.038(3) 0.0013(18) -0.0040(19) -0.001(2)
    C9 0.049(3) 0.056(3) 0.030(2) 0.009(2) -0.002(2) 0.003(2)
    C10 0.036(2) 0.053(3) 0.051(3) 0.008(2) 0.001(2) 0.005(2)
    C11 0.047(3) 0.043(3) 0.045(3) 0.001(2) -0.015(2) 0.007(2)
    C12 0.050(3) 0.063(3) 0.028(2) -0.002(2) -0.005(2) 0.001(2)
    C13 0.042(2) 0.048(3) 0.040(3) -0.003(2) -0.001(2) 0.002(2)
    C14 0.049(3) 0.070(4) 0.032(3) -0.005(3) 0.004(2) 0.005(2)
    C15 0.046(3) 0.064(4) 0.081(4) -0.002(2) -0.009(3) 0.009(3)
    N1 0.0359(19) 0.042(2) 0.032(2) 0.0020(16) -0.0056(15) -0.0016(17)
    O1 0.0317(16) 0.068(2) 0.0469(19) 0.0015(14) -0.0065(14) 0.0111(18)
    O2 0.0406(16) 0.060(2) 0.0329(17) 0.0006(14) -0.0063(13) 0.0115(15)
    O3 0.0430(18) 0.078(3) 0.052(2) -0.0042(16) -0.0152(16) 0.0115(18)
    O4 0.057(2) 0.061(3) 0.052(2) 0.0146(19) -0.0209(17) -0.010(2)
_geom_special_details
;
 All esds (except the esd in the dihedral angle between two l.s. planes)
 are estimated using the full covariance matrix.  The cell esds are taken
 into account individually in the estimation of esds in distances, angles
 and torsion angles; correlations between esds in cell parameters are only
 used when they are defined by crystal symmetry.  An approximate (isotropic)
 treatment of cell esds is used for estimating esds involving l.s. planes.
;
loop_
    _geom_bond_atom_site_label_1
    _geom_bond_atom_site_label_2
    _geom_bond_site_symmetry_2
    _geom_bond_distance
    _geom_bond_publ_flag
    Br1 C1 . 1.903(4) ?
    C1 C2 . 1.380(5) ?
    C1 C6 . 1.393(5) ?
    C2 C3 . 1.366(5) ?
    C2 H2 . 0.9300 ?
    C3 O1 . 1.356(4) ?
    C3 C4 . 1.395(5) ?
    C4 O2 . 1.362(5) ?
    C4 C5 . 1.378(5) ?
    C5 C6 . 1.388(5) ?
    C5 H5 . 0.9300 ?
    C6 C7 . 1.471(5) ?
    C7 N1 . 1.275(5) ?
    C7 H7 . 0.9300 ?
    C8 C9 . 1.386(5) ?
    C8 C13 . 1.388(6) ?
    C8 N1 . 1.418(5) ?
    C9 C10 . 1.383(6) ?
    C9 H9 . 0.9300 ?
    C10 C11 . 1.365(6) ?
    C10 H10 . 0.9300 ?
    C11 O3 . 1.371(5) ?
    C11 C12 . 1.381(6) ?
    C12 C13 . 1.374(6) ?
    C12 H12 . 0.9300 ?
    C13 H13 . 0.9300 ?
    C14 O2 . 1.413(5) ?
    C14 H14A . 0.9600 ?
    C14 H14B . 0.9600 ?
    C14 H14C . 0.9600 ?
    C15 O3 . 1.421(5) ?
    C15 H15A . 0.9600 ?
    C15 H15B . 0.9600 ?
    C15 H15C . 0.9600 ?
    O1 H1 . 0.8200 ?
    O4 H1W . 0.855(18) ?
    O4 H2W . 0.853(18) ?
loop_
    _geom_angle_atom_site_label_1
    _geom_angle_atom_site_label_2
    _geom_angle_atom_site_label_3
    _geom_angle_site_symmetry_1
    _geom_angle_site_symmetry_3
    _geom_angle
    _geom_angle_publ_flag
    C2 C1 C6 . . 121.0(4) ?
    C2 C1 Br1 . . 117.6(3) ?
    C6 C1 Br1 . . 121.4(3) ?
    C3 C2 C1 . . 120.3(4) ?
    C3 C2 H2 . . 119.9 ?
    C1 C2 H2 . . 119.9 ?
    O1 C3 C2 . . 118.0(4) ?
    O1 C3 C4 . . 121.9(4) ?
    C2 C3 C4 . . 120.1(4) ?
    O2 C4 C5 . . 126.1(4) ?
    O2 C4 C3 . . 114.8(3) ?
    C5 C4 C3 . . 119.2(4) ?
    C4 C5 C6 . . 121.7(4) ?
    C4 C5 H5 . . 119.2 ?
    C6 C5 H5 . . 119.2 ?
    C5 C6 C1 . . 117.8(3) ?
    C5 C6 C7 . . 119.6(4) ?
    C1 C6 C7 . . 122.6(4) ?
    N1 C7 C6 . . 121.8(4) ?
    N1 C7 H7 . . 119.1 ?
    C6 C7 H7 . . 119.1 ?
    C9 C8 C13 . . 118.0(4) ?
    C9 C8 N1 . . 116.6(4) ?
    C13 C8 N1 . . 125.2(4) ?
    C10 C9 C8 . . 121.0(4) ?
    C10 C9 H9 . . 119.5 ?
    C8 C9 H9 . . 119.5 ?
    C11 C10 C9 . . 120.3(4) ?
    C11 C10 H10 . . 119.8 ?
    C9 C10 H10 . . 119.8 ?
    C10 C11 O3 . . 124.7(4) ?
    C10 C11 C12 . . 119.3(4) ?
    O3 C11 C12 . . 115.9(4) ?
    C13 C12 C11 . . 120.7(4) ?
    C13 C12 H12 . . 119.7 ?
    C11 C12 H12 . . 119.7 ?
    C12 C13 C8 . . 120.6(4) ?
    C12 C13 H13 . . 119.7 ?
    C8 C13 H13 . . 119.7 ?
    O2 C14 H14A . . 109.5 ?
    O2 C14 H14B . . 109.5 ?
    H14A C14 H14B . . 109.5 ?
    O2 C14 H14C . . 109.5 ?
    H14A C14 H14C . . 109.5 ?
    H14B C14 H14C . . 109.5 ?
    O3 C15 H15A . . 109.5 ?
    O3 C15 H15B . . 109.5 ?
    H15A C15 H15B . . 109.5 ?
    O3 C15 H15C . . 109.5 ?
    H15A C15 H15C . . 109.5 ?
    H15B C15 H15C . . 109.5 ?
    C7 N1 C8 . . 120.2(4) ?
    C3 O1 H1 . . 109.5 ?
    C4 O2 C14 . . 117.7(3) ?
    C11 O3 C15 . . 117.8(4) ?
    H1W O4 H2W . . 119(3) ?
loop_
    _geom_torsion_atom_site_label_1
    _geom_torsion_atom_site_label_2
    _geom_torsion_atom_site_label_3
    _geom_torsion_atom_site_label_4
    _geom_torsion_site_symmetry_1
    _geom_torsion_site_symmetry_2
    _geom_torsion_site_symmetry_3
    _geom_torsion_site_symmetry_4
    _geom_torsion
    _geom_torsion_publ_flag
    C6 C1 C2 C3 . . . . 1.4(6) ?
    Br1 C1 C2 C3 . . . . -179.1(3) ?
    C1 C2 C3 O1 . . . . 179.1(4) ?
    C1 C2 C3 C4 . . . . -0.4(6) ?
    O1 C3 C4 O2 . . . . -0.7(6) ?
    C2 C3 C4 O2 . . . . 178.8(4) ?
    O1 C3 C4 C5 . . . . -179.7(4) ?
    C2 C3 C4 C5 . . . . -0.2(6) ?
    O2 C4 C5 C6 . . . . -179.1(4) ?
    C3 C4 C5 C6 . . . . -0.2(6) ?
    C4 C5 C6 C1 . . . . 1.2(6) ?
    C4 C5 C6 C7 . . . . -178.1(4) ?
    C2 C1 C6 C5 . . . . -1.8(6) ?
    Br1 C1 C6 C5 . . . . 178.8(3) ?
    C2 C1 C6 C7 . . . . 177.5(4) ?
    Br1 C1 C6 C7 . . . . -2.0(6) ?
    C5 C6 C7 N1 . . . . 11.5(6) ?
    C1 C6 C7 N1 . . . . -167.7(4) ?
    C13 C8 C9 C10 . . . . 0.0(7) ?
    N1 C8 C9 C10 . . . . 175.6(4) ?
    C8 C9 C10 C11 . . . . -1.4(7) ?
    C9 C10 C11 O3 . . . . -177.5(4) ?
    C9 C10 C11 C12 . . . . 1.8(7) ?
    C10 C11 C12 C13 . . . . -0.9(7) ?
    O3 C11 C12 C13 . . . . 178.5(4) ?
    C11 C12 C13 C8 . . . . -0.5(7) ?
    C9 C8 C13 C12 . . . . 0.9(7) ?
    N1 C8 C13 C12 . . . . -174.3(4) ?
    C6 C7 N1 C8 . . . . 178.2(4) ?
    C9 C8 N1 C7 . . . . 156.8(4) ?
    C13 C8 N1 C7 . . . . -28.0(7) ?
    C5 C4 O2 C14 . . . . 1.0(6) ?
    C3 C4 O2 C14 . . . . -178.0(4) ?
    C10 C11 O3 C15 . . . . 7.8(7) ?
    C12 C11 O3 C15 . . . . -171.6(4) ?
loop_
    _geom_hbond_atom_site_label_D
    _geom_hbond_atom_site_label_H
    _geom_hbond_atom_site_label_A
    _geom_hbond_site_symmetry_A
    _geom_hbond_distance_DH
    _geom_hbond_distance_HA
    _geom_hbond_distance_DA
    _geom_hbond_angle_DHA
    O1 H1 O2 . 0.82 2.24 2.683(4) 114
    O1 H1 O4 . 0.82 1.92 2.668(5) 152
    O4 H1W O1 3_655 0.85(3) 2.03(4) 2.880(5) 176(6)
    O4 H2W N1 6_556 0.85(4) 2.05(4) 2.903(5) 176(3)
