# Supplementary material for: 5-Bromo-2-meth­oxy-4-{[(4-meth­oxy­phen­yl)imino]­meth­yl}phenol monohydrate
Source: Acta Crystallogr Sect E Struct Rep Online. 2012 Jan 7;68(Pt 2):o249. doi: 10.1107/S1600536811054742 (PMC3274944; doi:10.1107/S1600536811054742)
Supplement: Supplementary file 2 [file e-68-0o249-Isup2.hkl]

# 
# h,k,l, Fc-squared, Fo-squared, sigma(Fo-squared) and status flag 
# 
data_I
_shelx_title ' Pbca in Pbca' 
_shelx_refln_list_code          4 
_shelx_F_calc_maximum      440.44 
_exptl_crystal_F_000      1440.00 
_reflns_d_resolution_high  0.8255 
 
loop_ 
 _symmetry_equiv_pos_as_xyz 
 'x, y, z' 
 '-x+1/2, -y, z+1/2' 
 '-x, y+1/2, -z+1/2' 
 'x+1/2, -y+1/2, -z' 
 '-x, -y, -z' 
 'x-1/2, y, -z-1/2' 
 'x, -y-1/2, z-1/2' 
 '-x-1/2, y-1/2, z' 
 
_cell_length_a    13.9919 
_cell_length_b     7.2188 
_cell_length_c    30.2317 
_cell_angle_alpha  90.000 
_cell_angle_beta   90.000 
_cell_angle_gamma  90.000 
 
_shelx_F_squared_multiplier     1.000 
 
loop_ 
 _refln_index_h 
 _refln_index_k 
 _refln_index_l 
 _refln_F_squared_calc 
 _refln_F_squared_meas 
 _refln_F_squared_sigma 
 _refln_observed_status 
   2   0   0    97280.35    97723.15   4832.73 o 
   4   0   0     4295.48     4523.14    190.58 o 
   6   0   0    13582.67    12633.26    520.24 o 
   8   0   0    26787.61    25509.80   1044.35 o 
  10   0   0     9053.96     8711.42    457.58 o 
  12   0   0    20524.87    19247.45    982.06 o 
  14   0   0      177.15      189.38     99.51 o 
  16   0   0      719.68      820.87    142.25 o 
   2   1   0    24219.50    25506.72    801.32 o 
   4   1   0      509.95      493.96     28.22 o 
   6   1   0     6023.89     5752.49    189.75 o 
   8   1   0      322.08      410.02     38.65 o 
  10   1   0     2448.69     2346.83     97.74 o 
  12   1   0     2454.73     2266.44    231.85 o 
  14   1   0      126.64      213.00     62.43 o 
  16   1   0      150.60       97.97     84.42 o 
   0   2   0      700.22      468.05     97.98 o 
   2   2   0    11507.90    11655.50    415.14 o 
   4   2   0     2038.17     2216.04     80.64 o 
   6   2   0     6454.06     5923.94    196.58 o 
   8   2   0     5328.15     5074.37    174.79 o 
  10   2   0     3863.61     3640.71    136.59 o 
  12   2   0      495.87      616.77     64.01 o 
  14   2   0      636.92      568.30     82.63 o 
  16   2   0      531.75      534.65     93.68 o 
   2   3   0     6473.86     6680.43    200.19 o 
   4   3   0    13695.51    13173.71    423.07 o 
   6   3   0     3990.67     3975.91    140.75 o 
   8   3   0      543.12      520.37     48.18 o 
  10   3   0     1563.39     1512.73     81.35 o 
  12   3   0      487.29      534.41     65.89 o 
  14   3   0      398.91      355.67     81.91 o 
   0   4   0    10302.31    11420.21    551.57 o 
   2   4   0     3641.21     3388.84    112.21 o 
   4   4   0      573.92      645.57     48.20 o 
   6   4   0      193.04      174.79     42.67 o 
   8   4   0     1584.73     1458.31     78.06 o 
  10   4   0      536.92      654.66     65.47 o 
  12   4   0      896.45      804.96     77.65 o 
  14   4   0        0.74     -109.87     79.41 o 
   2   5   0     3418.99     3240.18    126.53 o 
   4   5   0    10603.03     9940.97    328.90 o 
   6   5   0     7414.41     7103.20    275.69 o 
   8   5   0      570.07      657.52     68.51 o 
  10   5   0      599.72      537.19     70.37 o 
  12   5   0      954.49     1101.68     99.93 o 
   0   6   0     1853.62     1779.73    116.43 o 
   2   6   0     1284.87     1328.32    145.11 o 
   4   6   0        2.50      -74.77     49.85 o 
   6   6   0       55.03      -53.89     57.80 o 
   8   6   0       91.24      131.07     63.54 o 
  10   6   0       27.65        8.08     92.69 o 
  12   6   0        8.47       49.90    105.67 o 
   2   7   0      430.63      657.48    101.39 o 
   4   7   0     1148.47     1393.07    105.66 o 
   6   7   0       75.40       40.51     86.00 o 
   8   7   0       19.37       99.68     96.33 o 
  10   7   0      317.97      340.86    113.19 o 
   6   8   0      212.30      179.15    211.35 o 
   1   1   1      301.64      317.84     14.48 o 
   2   1   1     6960.69     7052.94    158.85 o 
   3   1   1    36428.95    36267.23    805.37 o 
   4   1   1     9926.40     9872.79    212.13 o 
   5   1   1    25071.66    24209.84    493.38 o 
   6   1   1      551.45      547.39     26.35 o 
   7   1   1     4438.12     4220.83     92.98 o 
   8   1   1      218.90      201.27     22.53 o 
   9   1   1      620.46      694.78     37.16 o 
  10   1   1      234.01      283.60     34.33 o 
  11   1   1    10486.59    10458.75    257.73 o 
  12   1   1       56.17      125.89     38.92 o 
  13   1   1     3105.13     3099.75     97.11 o 
  14   1   1      317.95      283.01     48.81 o 
  15   1   1      369.98      495.91     60.03 o 
  16   1   1        0.20       50.12     61.05 o 
   0   2   1    98825.33   100560.45   2872.51 o 
   1   2   1      886.43      964.11     29.74 o 
   2   2   1    11372.86    12406.70    333.87 o 
   3   2   1     2059.80     2154.95     54.77 o 
   4   2   1     1581.47     1591.27     44.00 o 
   5   2   1     1415.19     1532.22     44.33 o 
   6   2   1       27.35       51.71     19.51 o 
   7   2   1     4332.15     4345.61     95.95 o 
   8   2   1      494.40      571.80     36.10 o 
   9   2   1     2142.24     2069.88     62.98 o 
  10   2   1      490.26      533.68     37.12 o 
  11   2   1     1137.17     1190.30     54.60 o 
  12   2   1     2458.84     2593.67     85.80 o 
  13   2   1      431.71      461.47     61.54 o 
  14   2   1       23.24        5.37     46.29 o 
  15   2   1      213.84      232.40     53.71 o 
  16   2   1      119.68      202.57     60.88 o 
   1   3   1     4859.01     4668.89    101.77 o 
   2   3   1        7.42       17.14     15.57 o 
   3   3   1     5747.16     5222.43    116.95 o 
   4   3   1     1150.31     1158.04     49.49 o 
   5   3   1    10134.89     9797.34    237.21 o 
   6   3   1     3864.68     3962.35     99.20 o 
   7   3   1     1965.38     1945.42     62.06 o 
   8   3   1       37.39       21.90     27.01 o 
   9   3   1      661.32      689.29     39.74 o 
  10   3   1      264.64      344.24     38.51 o 
  11   3   1      348.16      488.41     43.50 o 
  12   3   1     1497.51     1402.95     63.91 o 
  13   3   1      766.83      797.97     56.25 o 
  14   3   1        2.78      -22.05     57.53 o 
  15   3   1       99.50       84.18     57.79 o 
   0   4   1      584.85      622.93     54.30 o 
   1   4   1     2181.01     2122.56     58.97 o 
   2   4   1     1312.77     1298.92     50.86 o 
   3   4   1     1212.06     1253.93     44.49 o 
   4   4   1       56.29       -4.20     24.78 o 
   5   4   1     1554.07     1589.18     55.02 o 
   6   4   1      482.43      574.20     35.20 o 
   7   4   1     3467.52     3372.33     91.06 o 
   8   4   1      541.23      542.27     43.32 o 
   9   4   1     3148.10     3165.01     89.50 o 
  10   4   1      487.95      469.93     42.90 o 
  11   4   1       25.85        3.01     40.20 o 
  12   4   1      135.85      148.93     47.60 o 
  13   4   1      375.97      334.00     54.75 o 
  14   4   1       60.74       90.49     57.50 o 
  15   4   1      357.79      402.60     61.26 o 
   1   5   1     1107.21     1140.62     51.25 o 
   2   5   1      229.49      317.72     39.05 o 
   3   5   1      155.61      198.19     37.52 o 
   4   5   1       43.39       85.14     31.94 o 
   5   5   1        2.68       80.41     33.14 o 
   6   5   1       10.67       74.91     33.36 o 
   7   5   1        8.06       -0.80     35.23 o 
   8   5   1        1.14        2.68     36.81 o 
   9   5   1       48.96       55.88     39.57 o 
  10   5   1       43.22       38.93     43.09 o 
  11   5   1      787.37      776.54     74.94 o 
  12   5   1       41.36      116.94     52.00 o 
  13   5   1        3.27      135.05     62.22 o 
   0   6   1       78.00       85.93     49.85 o 
   1   6   1     5297.64     4818.58    155.96 o 
   2   6   1      106.89       91.38     37.85 o 
   3   6   1      210.63      206.77     42.12 o 
   4   6   1       14.84      -11.06     41.13 o 
   5   6   1      170.16      123.28     40.69 o 
   6   6   1      160.55      204.97     41.65 o 
   7   6   1     1434.24     1505.49     67.84 o 
   8   6   1      128.89      138.46     47.76 o 
   9   6   1      657.43      754.83     61.97 o 
  10   6   1        8.81       26.39     55.93 o 
  11   6   1       27.26       99.88     63.44 o 
  12   6   1       13.22      117.93     69.82 o 
   1   7   1      269.08      115.89     62.27 o 
   2   7   1      201.16      160.03     54.93 o 
   3   7   1      102.37      147.75     55.34 o 
   4   7   1       92.42      127.76     52.13 o 
   5   7   1      365.79      352.14     56.34 o 
   6   7   1      565.51      492.33     64.89 o 
   7   7   1       52.92       31.75     61.19 o 
   8   7   1        1.15      127.98     61.94 o 
   9   7   1      207.71      105.28     70.24 o 
  10   7   1       54.06       61.03     80.11 o 
   0   8   1       28.44      -26.17    146.94 o 
   1   8   1      924.75      763.04    254.63 o 
   2   8   1        9.53      189.08    127.68 o 
   3   8   1       97.51      104.65    122.84 o 
   4   8   1        0.48        3.52    129.83 o 
   5   8   1        1.75       -8.05    195.25 o 
   6   8   1       81.25      294.89    128.97 o 
   2   0   2    13038.88    13189.53    378.90 o 
   3   0   2     4757.36     4710.49    151.94 o 
   4   0   2     7709.16     8098.12    235.96 o 
   5   0   2     5892.79     5985.90    194.56 o 
   6   0   2     3911.53     3874.76    131.54 o 
   7   0   2     8639.06     8652.28    281.04 o 
   8   0   2     5905.42     5710.18    174.64 o 
   9   0   2     7157.20     6339.34    194.35 o 
  10   0   2     3449.72     3457.56    117.25 o 
  11   0   2     3925.63     3641.22    124.56 o 
  12   0   2      401.70      370.02     54.52 o 
  13   0   2       12.93       -3.71     63.39 o 
  14   0   2      605.82      702.78     84.03 o 
  15   0   2      765.58      881.18     94.90 o 
  16   0   2      689.10      790.98     96.40 o 
   1   1   2     2960.30     3269.64     84.05 o 
   2   1   2      405.72      502.27     16.66 o 
   3   1   2     8707.86     8983.57    226.02 o 
   4   1   2     9147.94     9197.80    189.71 o 
   5   1   2      152.72      219.48     14.51 o 
   6   1   2      358.89      438.81     19.98 o 
   7   1   2       48.10       23.49     16.67 o 
   8   1   2       97.26      139.54     21.85 o 
   9   1   2        1.30      -12.53     22.39 o 
  10   1   2     2696.67     2578.22     78.09 o 
  11   1   2      984.45     1248.37     54.68 o 
  12   1   2      425.17      543.89     42.10 o 
  13   1   2       49.17       63.72     43.95 o 
  14   1   2       78.53       74.08     46.06 o 
  15   1   2       88.72       88.44     53.69 o 
  16   1   2       75.61       68.92     60.06 o 
   0   2   2   140785.36   136106.58   4238.86 o 
   1   2   2     2286.53     2006.74     46.35 o 
   2   2   2    28834.29    29382.46    623.80 o 
   3   2   2     3557.33     3472.66     83.11 o 
   4   2   2     2600.68     2715.92     67.83 o 
   5   2   2     2380.28     2380.01     61.65 o 
   6   2   2     2608.72     2505.20     62.13 o 
   7   2   2     3811.56     3610.95     85.80 o 
   8   2   2     8965.80     8361.93    195.06 o 
   9   2   2     4362.53     4241.40    107.63 o 
  10   2   2     2761.52     2584.26     79.27 o 
  11   2   2      152.64      140.38     37.89 o 
  12   2   2     1844.17     1800.29     70.14 o 
  13   2   2      479.86      529.17     46.66 o 
  14   2   2       13.74      -16.30     45.69 o 
  15   2   2      227.32      283.56     55.36 o 
  16   2   2      168.14      164.49     62.01 o 
   1   3   2     3482.63     3705.27     86.55 o 
   2   3   2     7751.11     7866.62    165.20 o 
   3   3   2     5390.75     5418.49    120.98 o 
   4   3   2     4608.80     4743.01    114.06 o 
   5   3   2     4140.48     4023.06     99.27 o 
   6   3   2     6248.70     6390.94    151.72 o 
   7   3   2      291.50      296.02     28.56 o 
   8   3   2       82.04      115.99     28.48 o 
   9   3   2      315.66      337.33     34.50 o 
  10   3   2       21.38      -21.80     35.45 o 
  11   3   2     5539.38     5257.25    161.37 o 
  12   3   2      210.18      249.55     52.50 o 
  13   3   2      311.11      400.44     50.50 o 
  14   3   2      119.20      168.48     49.37 o 
  15   3   2       79.22       34.83     54.87 o 
   0   4   2     4290.05     4613.67    180.16 o 
   1   4   2     1599.95     1386.77     45.72 o 
   2   4   2      156.82      242.83     24.96 o 
   3   4   2       30.69       29.73     19.73 o 
   4   4   2      104.90       73.15     25.63 o 
   5   4   2      278.14      330.10     30.30 o 
   6   4   2     1145.77     1234.49     57.30 o 
   7   4   2      681.79      789.33     40.92 o 
   8   4   2       80.62      125.66     33.80 o 
   9   4   2        7.35       86.78     36.66 o 
  10   4   2      192.58      225.29     42.41 o 
  11   4   2      175.92      197.82     45.29 o 
  12   4   2      244.49      306.69     48.66 o 
  13   4   2       44.07       50.10     49.88 o 
  14   4   2      155.92      108.57     58.24 o 
  15   4   2       31.16       30.91     56.17 o 
   1   5   2     3482.87     3357.44     91.01 o 
   2   5   2     1033.43     1067.44     46.60 o 
   3   5   2     1350.11     1502.88     68.05 o 
   4   5   2     2916.10     2916.99     96.91 o 
   5   5   2     6495.35     6193.63    152.83 o 
   6   5   2      344.31      400.78     39.41 o 
   7   5   2     1296.26     1353.50     55.52 o 
   8   5   2       44.58       14.40     37.58 o 
   9   5   2      778.54      771.45     52.72 o 
  10   5   2      578.27      609.09     53.27 o 
  11   5   2      212.66      270.26     50.63 o 
  12   5   2     1265.38     1353.18     76.71 o 
  13   5   2      722.01      724.12     65.73 o 
   0   6   2      553.43      455.96     65.75 o 
   1   6   2      517.52      510.67     49.34 o 
   2   6   2       40.27        5.44     40.82 o 
   3   6   2       15.35        6.25     45.65 o 
   4   6   2       95.28       -0.44     40.62 o 
   5   6   2       23.21      -12.37     40.54 o 
   6   6   2      143.35      110.44     47.96 o 
   7   6   2        8.33        7.47     47.27 o 
   8   6   2        1.84       66.86     49.49 o 
   9   6   2       14.70      143.76     55.10 o 
  10   6   2       45.98       56.17     56.08 o 
  11   6   2      122.27      112.45     58.59 o 
  12   6   2        1.90       65.13     60.99 o 
   1   7   2      674.28      569.99    111.82 o 
   2   7   2      383.98      451.67     60.27 o 
   3   7   2      861.66      935.41     74.33 o 
   4   7   2      893.54      839.21     67.71 o 
   5   7   2      116.71      185.91     59.37 o 
   6   7   2      647.99      714.12     66.30 o 
   7   7   2       16.04       31.05     65.11 o 
   8   7   2       74.83        6.22     64.83 o 
   9   7   2        0.36      -35.84     70.02 o 
  10   7   2      132.98      147.29     74.26 o 
   0   8   2       40.42      162.57    130.09 o 
   1   8   2      158.49      297.39    105.76 o 
   2   8   2       82.98      163.51    127.07 o 
   3   8   2       30.10        0.88    117.97 o 
   4   8   2       32.12       46.60    107.19 o 
   5   8   2       11.67      -41.10     74.16 o 
   6   8   2       79.82       37.46     96.90 o 
   1   1   3     1550.40     1494.90     41.56 o 
   2   1   3    25271.54    25808.45    573.72 o 
   3   1   3    15937.55    15986.92    356.87 o 
   4   1   3    32529.23    32145.87    715.05 o 
   5   1   3     8185.77     8186.17    177.81 o 
   6   1   3    24553.90    24409.24    520.32 o 
   7   1   3     2926.60     3005.69     72.33 o 
   8   1   3       21.52       17.68     20.29 o 
   9   1   3       33.43       76.18     23.82 o 
  10   1   3     1151.93     1262.04     53.99 o 
  11   1   3     1726.39     1738.42     67.79 o 
  12   1   3      727.96      881.04     47.98 o 
  13   1   3     1123.00     1066.17     54.33 o 
  14   1   3      976.35     1013.59     57.19 o 
  15   1   3       92.82      124.24     55.94 o 
  16   1   3       30.83      127.48     59.50 o 
   0   2   3   193991.66   197510.52   6179.98 o 
   1   2   3    22156.75    23477.32    499.08 o 
   2   2   3     4555.03     4664.20    103.11 o 
   3   2   3     2460.38     2469.09     58.24 o 
   4   2   3      374.06      469.72     30.77 o 
   5   2   3     1164.14     1197.86     63.07 o 
   6   2   3     1713.40     1598.90     44.48 o 
   7   2   3      176.37      203.31     22.50 o 
   8   2   3     3453.02     3342.65     91.40 o 
   9   2   3      368.52      446.22     35.16 o 
  10   2   3     1173.10     1133.13     50.23 o 
  11   2   3     2315.74     2090.40     72.96 o 
  12   2   3     2128.06     2161.20     73.00 o 
  13   2   3      524.98      483.50     47.32 o 
  14   2   3      254.68      279.47     49.07 o 
  15   2   3        0.85      -47.67     51.63 o 
  16   2   3       85.82      110.26     60.49 o 
   1   3   3     1576.76     1467.10     43.20 o 
   2   3   3     3010.51     2776.59     64.14 o 
   3   3   3      765.16      819.88     28.23 o 
   4   3   3     9465.39     9158.47    200.20 o 
   5   3   3       15.76       48.46     21.64 o 
   6   3   3     2514.32     2329.85     65.22 o 
   7   3   3      148.59      158.69     27.38 o 
   8   3   3      348.44      373.13     34.13 o 
   9   3   3        0.79      -31.96     31.72 o 
  10   3   3      707.61      691.57     45.39 o 
  11   3   3       37.47       93.70     39.94 o 
  12   3   3     1512.95     1642.91     71.59 o 
  13   3   3       24.04       79.82     45.29 o 
  14   3   3      245.50      287.79     50.09 o 
  15   3   3       23.55      -66.61     51.36 o 
   0   4   3    30672.51    29332.55   1038.85 o 
   1   4   3     6709.75     6351.10    144.85 o 
   2   4   3    12340.25    12153.71    265.45 o 
   3   4   3       60.94       28.81     20.44 o 
   4   4   3       20.84       -2.50     24.48 o 
   5   4   3       46.85       10.83     26.05 o 
   6   4   3     1880.72     1686.06     63.34 o 
   7   4   3     1334.33     1291.17     73.20 o 
   8   4   3     3938.02     3662.40    104.14 o 
   9   4   3      105.05      128.36     38.16 o 
  10   4   3     1736.06     1756.88     92.61 o 
  11   4   3      540.66      567.33     50.86 o 
  12   4   3      333.34      347.63     47.22 o 
  13   4   3       75.64       74.78     46.95 o 
  14   4   3       60.31       33.55     51.38 o 
  15   4   3       58.41       60.13     57.79 o 
   1   5   3      375.17      450.94     33.97 o 
   2   5   3      185.17      200.41     34.12 o 
   3   5   3       61.64      108.97     36.36 o 
   4   5   3      146.44      164.71     35.28 o 
   5   5   3      277.38      275.26     36.96 o 
   6   5   3      537.27      557.88     47.54 o 
   7   5   3       80.51      112.58     39.02 o 
   8   5   3       95.47       85.69     41.37 o 
   9   5   3      100.83      143.27     44.55 o 
  10   5   3      287.05      389.07     54.54 o 
  11   5   3       99.36       94.43     53.62 o 
  12   5   3      895.63      994.05     67.06 o 
  13   5   3        5.15       37.26     55.71 o 
   0   6   3      219.11      178.90     49.13 o 
   1   6   3     1232.52     1427.89     62.38 o 
   2   6   3     2451.28     2633.42    109.62 o 
   3   6   3       50.17       36.98     44.20 o 
   4   6   3        9.40      -16.20     45.90 o 
   5   6   3        5.50       18.02     47.93 o 
   6   6   3     1452.31     1456.98     76.11 o 
   7   6   3      544.69      573.60     57.33 o 
   8   6   3     1266.67     1308.53     89.66 o 
   9   6   3      322.59      239.59     57.60 o 
  10   6   3      966.36     1037.65     66.49 o 
  11   6   3      271.49      295.15     57.37 o 
  12   6   3      473.61      376.36     63.01 o 
   1   7   3        1.13        9.62    102.37 o 
   2   7   3        5.32      -79.27     54.14 o 
   3   7   3       62.07      131.53     58.46 o 
   4   7   3      445.19      431.49     72.59 o 
   5   7   3        3.80      -21.12     63.45 o 
   6   7   3       23.80      132.45     63.01 o 
   7   7   3       35.34      124.01     61.88 o 
   8   7   3        4.64      -56.16     60.88 o 
   9   7   3        5.49      -94.83     69.16 o 
  10   7   3      101.95      134.48     75.89 o 
   0   8   3      109.29       33.11    141.91 o 
   1   8   3      202.09      228.18    109.24 o 
   2   8   3       10.35       92.08    107.75 o 
   3   8   3       72.21      -65.14    127.19 o 
   4   8   3       36.51       32.89    111.96 o 
   5   8   3        4.39      -10.28     75.70 o 
   6   8   3      173.87       69.23     82.73 o 
   0   0   4     3500.13     3216.58    235.51 o 
   1   0   4     1492.16     1869.16     61.91 o 
   2   0   4     2269.97     2421.98     72.82 o 
   3   0   4    17870.49    18173.49    522.72 o 
   4   0   4     4166.51     4372.05    130.93 o 
   5   0   4     9576.77    10502.34    306.35 o 
   6   0   4      458.32      526.38     30.60 o 
   7   0   4    18745.39    18042.29    524.13 o 
   8   0   4     1678.35     1680.78     65.31 o 
   9   0   4     9595.75     9087.39    272.41 o 
  10   0   4       39.41       70.30     35.78 o 
  11   0   4      311.81      283.89     42.79 o 
  12   0   4      399.84      486.84     58.03 o 
  13   0   4     3583.19     3204.85    150.41 o 
  14   0   4       42.20       78.13     69.65 o 
  15   0   4      453.00      502.36     84.68 o 
  16   0   4        7.21        7.67     87.16 o 
   1   1   4     1274.13     1278.33     34.74 o 
   2   1   4       11.43       -6.65     10.35 o 
   3   1   4     1046.71     1241.19     30.60 o 
   4   1   4     2101.79     2029.20     46.68 o 
   5   1   4     5345.81     5259.99    111.69 o 
   6   1   4     3571.32     3865.96     84.87 o 
   7   1   4       54.99       73.60     17.68 o 
   8   1   4        4.34        6.18     19.09 o 
   9   1   4        7.14       15.99     23.51 o 
  10   1   4      876.52      901.95     50.64 o 
  11   1   4     4851.93     4866.62    123.51 o 
  12   1   4       43.45       29.38     36.26 o 
  13   1   4      487.60      542.45     46.17 o 
  14   1   4      113.73      -18.66     45.04 o 
  15   1   4        2.50        4.87     54.11 o 
  16   1   4       22.81       95.65     58.39 o 
   0   2   4    13944.82    14952.20    472.93 o 
   1   2   4    35214.24    34185.91    724.61 o 
   2   2   4     3077.06     3151.97     68.64 o 
   3   2   4      827.96      854.41     24.77 o 
   4   2   4     1386.45     1406.30     50.12 o 
   5   2   4     1125.11     1095.60     34.86 o 
   6   2   4      434.18      522.63     30.32 o 
   7   2   4     9252.35     8690.87    191.30 o 
   8   2   4       87.81      169.14     27.90 o 
   9   2   4     3875.45     3599.02     94.34 o 
  10   2   4        9.32       -1.58     30.18 o 
  11   2   4     1072.04     1223.91     52.53 o 
  12   2   4      319.52      311.18     42.20 o 
  13   2   4       62.21       43.94     41.55 o 
  14   2   4      113.54       99.44     45.03 o 
  15   2   4      761.14      825.11     64.20 o 
  16   2   4       39.80      -32.22     59.39 o 
   1   3   4     6211.95     6157.17    137.06 o 
   2   3   4     1175.06     1254.72     40.33 o 
   3   3   4    13663.75    13477.56    304.73 o 
   4   3   4      620.49      718.94     29.04 o 
   5   3   4    12032.98    11764.86    268.02 o 
   6   3   4     2718.27     2737.36     77.27 o 
   7   3   4     1987.15     2007.89     63.17 o 
   8   3   4      643.50      633.62     38.98 o 
   9   3   4      670.51      687.20     42.63 o 
  10   3   4      297.68      331.40     40.86 o 
  11   3   4     2784.45     2709.99     83.25 o 
  12   3   4      613.22      622.51     48.66 o 
  13   3   4     2354.14     2112.52    137.80 o 
  14   3   4        6.09       36.67     47.30 o 
  15   3   4      112.24       69.85     51.75 o 
   0   4   4    16602.02    16695.63    535.37 o 
   1   4   4    10366.35     9737.86    206.02 o 
   2   4   4      981.70      989.87     36.37 o 
   3   4   4     1429.82     1449.32     44.64 o 
   4   4   4      523.44      600.23     34.71 o 
   5   4   4      323.94      348.11     32.46 o 
   6   4   4      218.44      231.39     33.93 o 
   7   4   4      634.06      701.08     41.57 o 
   8   4   4      116.40      186.85     36.49 o 
   9   4   4     2043.40     2035.12     72.74 o 
  10   4   4       48.26       95.26     40.94 o 
  11   4   4      518.24      688.75     50.66 o 
  12   4   4     1482.54     1379.04     82.72 o 
  13   4   4       89.35       85.28     47.54 o 
  14   4   4       37.11       42.58     56.20 o 
   1   5   4      568.76      606.35     32.85 o 
   2   5   4      165.12      156.45     28.95 o 
   3   5   4     7042.68     6682.22    183.05 o 
   4   5   4       25.91       24.37     34.48 o 
   5   5   4     2552.34     2471.29     79.70 o 
   6   5   4       60.74       72.66     37.43 o 
   7   5   4      240.72      258.84     41.08 o 
   8   5   4      178.21      137.07     44.95 o 
   9   5   4      333.68      320.88     51.04 o 
  10   5   4       11.09       -9.76     46.76 o 
  11   5   4      959.62     1134.57     66.11 o 
  12   5   4      171.87      209.75     53.60 o 
  13   5   4      388.65      422.05     61.29 o 
   0   6   4      181.39      264.10     58.92 o 
   1   6   4       34.98      -48.76     37.33 o 
   2   6   4        6.52       13.62     38.69 o 
   3   6   4        0.19       23.31     38.96 o 
   4   6   4       81.78      129.49     44.96 o 
   5   6   4      498.10      413.39     53.72 o 
   6   6   4       11.05       81.29     43.02 o 
   7   6   4       28.48       66.94     45.30 o 
   8   6   4      118.75      130.45     49.70 o 
   9   6   4       51.54       28.84     49.13 o 
  10   6   4        0.03       95.75     52.58 o 
  11   6   4        4.59        6.05     62.58 o 
  12   6   4       15.77      123.25     63.35 o 
   1   7   4      495.84      466.72    107.95 o 
   2   7   4        1.58       19.06     59.42 o 
   3   7   4     1178.41     1315.05     85.62 o 
   4   7   4       35.00      -48.93     64.75 o 
   5   7   4     2191.65     2337.48    122.88 o 
   6   7   4      160.06      178.50     62.89 o 
   7   7   4      670.74      695.92     69.10 o 
   8   7   4        6.11       77.69     64.59 o 
   9   7   4       91.39       41.04     64.17 o 
   0   8   4      239.69      103.36    131.46 o 
   1   8   4      191.93      253.20     96.88 o 
   2   8   4        4.20      146.25    113.02 o 
   3   8   4        0.89       50.35    113.94 o 
   4   8   4        0.52       10.80    108.44 o 
   5   8   4        1.16        8.15     70.58 o 
   6   8   4        1.26      -62.83     81.10 o 
   1   1   5     7989.67     8348.07    198.44 o 
   2   1   5    12641.79    12269.96    274.00 o 
   3   1   5     9436.38     9534.10    195.97 o 
   4   1   5    25908.73    25416.16    517.14 o 
   5   1   5     1251.72     1275.00     33.75 o 
   6   1   5    22945.08    23362.87    498.55 o 
   7   1   5      109.91      102.32     18.58 o 
   8   1   5        6.30       -9.64     19.39 o 
   9   1   5      220.04      207.83     24.66 o 
  10   1   5     2067.72     2162.04     62.52 o 
  11   1   5     3081.69     3080.80     86.52 o 
  12   1   5     1781.52     1809.91     79.55 o 
  13   1   5       57.90       26.28     40.32 o 
  14   1   5      737.04      790.76     56.38 o 
  15   1   5      169.57      226.07     55.62 o 
  16   1   5        5.53       18.01     57.52 o 
   0   2   5     6010.63     5712.06    186.97 o 
   1   2   5       82.03      101.47     11.95 o 
   2   2   5     4841.00     5106.65    108.06 o 
   3   2   5      687.22      807.66     25.69 o 
   4   2   5       68.83       68.29     13.24 o 
   5   2   5     5176.61     5319.80    113.16 o 
   6   2   5      905.29      939.41     33.03 o 
   7   2   5        7.19       -9.53     17.73 o 
   8   2   5     5196.82     5038.02    123.30 o 
   9   2   5     1601.37     1713.51     65.18 o 
  10   2   5      545.04      641.80     40.04 o 
  11   2   5       61.09       86.85     36.10 o 
  12   2   5      324.69      306.33     42.09 o 
  13   2   5      250.15      283.81     44.07 o 
  14   2   5      195.81      237.90     46.91 o 
  15   2   5       43.21       19.18     48.13 o 
  16   2   5      129.16      197.51     61.91 o 
   1   3   5     7967.04     8210.59    179.99 o 
   2   3   5     4611.07     4307.62     98.54 o 
   3   3   5      212.28      300.55     19.12 o 
   4   3   5     8436.92     7674.89    161.67 o 
   5   3   5      961.32     1021.12     34.85 o 
   6   3   5       69.23       67.35     24.09 o 
   7   3   5       71.47       24.95     25.49 o 
   8   3   5      272.55      265.66     31.54 o 
   9   3   5      133.33      134.93     32.32 o 
  10   3   5      512.89      625.69     42.96 o 
  11   3   5      426.27      442.53     43.64 o 
  12   3   5     1067.04     1244.09     58.46 o 
  13   3   5      202.09      242.95     45.54 o 
  14   3   5      320.06      338.81     50.84 o 
  15   3   5       48.94       38.44     51.10 o 
   0   4   5    25179.51    24567.01    781.30 o 
   1   4   5     6652.51     6700.59    150.87 o 
   2   4   5     8551.70     8480.79    180.27 o 
   3   4   5       79.32      108.18     20.94 o 
   4   4   5        8.25       -6.40     23.90 o 
   5   4   5      400.18      448.67     32.22 o 
   6   4   5     3886.39     3825.73     99.46 o 
   7   4   5     1035.24     1017.45     53.08 o 
   8   4   5     4712.90     4361.09    127.33 o 
   9   4   5      477.29      506.83     40.99 o 
  10   4   5     2352.02     2253.86     75.88 o 
  11   4   5      502.74      535.84     46.94 o 
  12   4   5      168.35      214.48     61.32 o 
  13   4   5       46.73       59.29     51.31 o 
  14   4   5      279.11      377.66     59.23 o 
   1   5   5      211.34      234.14     28.22 o 
   2   5   5      154.07      148.07     28.69 o 
   3   5   5       73.66       92.85     33.93 o 
   4   5   5      484.46      517.35     38.81 o 
   5   5   5      154.61      167.28     34.45 o 
   6   5   5      297.19      315.60     41.11 o 
   7   5   5      249.81      232.07     46.12 o 
   8   5   5       90.16      123.38     41.34 o 
   9   5   5        0.33      -27.03     42.10 o 
  10   5   5       48.56        1.98     46.29 o 
  11   5   5        3.94       38.41     50.62 o 
  12   5   5      215.09      172.66     54.86 o 
  13   5   5      109.01      184.51     56.55 o 
   0   6   5     5165.23     5038.13    275.63 o 
   1   6   5       55.86        2.82     41.56 o 
   2   6   5     2087.01     2066.07     91.39 o 
   3   6   5        9.06      -12.34     42.47 o 
   4   6   5       49.84       -4.53     44.28 o 
   5   6   5       20.59       40.31     45.38 o 
   6   6   5     1285.55     1297.41     84.53 o 
   7   6   5      383.11      389.81     55.14 o 
   8   6   5     1607.44     1627.93    102.09 o 
   9   6   5       21.12       53.31     52.89 o 
  10   6   5      744.74      906.91     70.14 o 
  11   6   5      115.57      121.50     58.15 o 
  12   6   5      107.02      256.33     71.79 o 
   1   7   5       24.55       -1.44    104.72 o 
   2   7   5      147.00      100.09     61.14 o 
   3   7   5      161.73      102.83     63.03 o 
   4   7   5      267.17      203.04     73.33 o 
   5   7   5       37.84       75.65     64.61 o 
   6   7   5        4.97       29.50     62.51 o 
   7   7   5        4.66      -60.16     62.08 o 
   8   7   5        0.88        1.78     62.78 o 
   9   7   5      200.69      213.86     69.12 o 
   0   8   5       67.70      150.75    131.70 o 
   1   8   5      208.85       54.07     96.69 o 
   2   8   5      260.62      349.10    161.04 o 
   3   8   5       36.35      -44.23    134.73 o 
   4   8   5        3.14      -24.59     82.54 o 
   5   8   5       38.30       48.20     69.72 o 
   6   8   5      105.17       79.21     75.53 o 
   0   0   6    69164.99    61636.50   2488.46 o 
   1   0   6      510.89      502.48     24.76 o 
   2   0   6    19069.44    19416.00    557.96 o 
   3   0   6     9650.65     9753.62    283.21 o 
   4   0   6     5368.50     5682.64    168.39 o 
   5   0   6     1976.08     1963.32     66.40 o 
   6   0   6      203.99      166.19     24.80 o 
   7   0   6     3285.44     2811.42     93.68 o 
   8   0   6    10772.35    10655.72    315.39 o 
   9   0   6     3532.31     3044.35    104.55 o 
  10   0   6     1806.28     1924.26     77.96 o 
  11   0   6      696.35      755.95     52.93 o 
  12   0   6       29.94      -44.61     49.46 o 
  13   0   6       29.61       -0.15     63.33 o 
  14   0   6      252.71      316.01     74.29 o 
  15   0   6      305.47      281.75     83.26 o 
  16   0   6       24.89      103.09     84.86 o 
   1   1   6    10815.65    11185.77    264.88 o 
   2   1   6      418.15      508.02     22.52 o 
   3   1   6     7656.43     8150.28    168.40 o 
   4   1   6     5098.92     5429.28    114.36 o 
   5   1   6     1974.41     2093.45     49.90 o 
   6   1   6    22182.06    25030.01    559.88 o 
   7   1   6     2292.46     2306.22     56.75 o 
   8   1   6     1187.53     1309.98     39.97 o 
   9   1   6      124.93      127.57     24.05 o 
  10   1   6       13.27       16.68     27.14 o 
  11   1   6       21.15      -16.04     32.70 o 
  12   1   6       12.80       -3.01     35.79 o 
  13   1   6      760.66      826.53     58.99 o 
  14   1   6       12.71        1.43     44.34 o 
  15   1   6        0.96       78.24     54.45 o 
  16   1   6        0.98       -8.94     57.42 o 
   0   2   6    12583.97    12311.51    357.42 o 
   1   2   6     5124.62     4581.40    107.18 o 
   2   2   6     2946.17     2992.91     65.92 o 
   3   2   6     5008.88     4867.33    103.71 o 
   4   2   6      909.40     1047.68     31.10 o 
   5   2   6     2323.07     2271.13     54.17 o 
   6   2   6     3365.71     3282.68     74.72 o 
   7   2   6     4324.72     4074.22     91.46 o 
   8   2   6     2024.26     1992.49     60.07 o 
   9   2   6     3610.28     3482.63     91.93 o 
  10   2   6     1257.80     1339.03     55.05 o 
  11   2   6      489.28      542.83     41.68 o 
  12   2   6       41.02       20.55     38.64 o 
  13   2   6      482.12      522.77     48.87 o 
  14   2   6      288.95      253.15     49.13 o 
  15   2   6      139.53      127.02     50.73 o 
  16   2   6      371.72      445.31     62.04 o 
   1   3   6      350.66      357.44     20.07 o 
   2   3   6     2328.96     2439.76     60.94 o 
   3   3   6    11406.33    11263.44    243.87 o 
   4   3   6     5589.44     5520.67    119.01 o 
   5   3   6     2066.90     2048.30     54.94 o 
   6   3   6     5610.10     5700.58    136.65 o 
   7   3   6      138.52      149.50     27.42 o 
   8   3   6       22.02       25.46     28.67 o 
   9   3   6       10.13       -9.17     30.50 o 
  10   3   6      874.48      869.46     47.18 o 
  11   3   6     2635.40     2681.51     86.35 o 
  12   3   6      518.14      585.66     49.07 o 
  13   3   6      896.98      992.37     57.78 o 
  14   3   6      278.46      156.63     49.27 o 
  15   3   6       29.34      115.58     55.72 o 
   0   4   6     3493.05     3213.83    108.57 o 
   1   4   6    12464.01    12386.01    269.73 o 
   2   4   6     3418.70     3254.64     77.41 o 
   3   4   6      341.93      333.15     24.00 o 
   4   4   6       43.34       47.77     24.82 o 
   5   4   6      705.70      788.11     38.15 o 
   6   4   6      772.27      821.04     40.51 o 
   7   4   6     1816.61     1851.18     61.18 o 
   8   4   6      652.13      717.84     42.49 o 
   9   4   6      107.65      114.77     36.72 o 
  10   4   6      905.19      994.37     56.27 o 
  11   4   6     1696.14     1754.06     73.45 o 
  12   4   6      127.34      103.93     49.21 o 
  13   4   6      169.18      233.10     53.11 o 
  14   4   6        8.34      -81.93     54.73 o 
   1   5   6     2132.71     2040.56     60.73 o 
   2   5   6     2056.73     1913.41     58.79 o 
   3   5   6     4466.58     4342.72    120.42 o 
   4   5   6     3591.96     3388.54    104.86 o 
   5   5   6     3829.91     3492.43    102.01 o 
   6   5   6      442.86      491.29     44.88 o 
   7   5   6      718.69      780.27     50.81 o 
   8   5   6      102.03       72.87     43.82 o 
   9   5   6       99.50       83.33     46.30 o 
  10   5   6       80.09      -18.80     45.15 o 
  11   5   6      436.83      355.15     55.57 o 
  12   5   6      213.80      148.30     55.32 o 
  13   5   6      591.87      631.84     64.24 o 
   0   6   6     2181.24     2286.11    174.11 o 
   1   6   6      117.53      225.41     54.43 o 
   2   6   6      490.86      362.36     83.11 o 
   3   6   6      197.36      125.76     50.80 o 
   4   6   6       13.09      -44.95     51.77 o 
   5   6   6      130.16       53.75     52.47 o 
   6   6   6        1.21      -22.23     49.08 o 
   7   6   6      183.74      216.11     54.27 o 
   8   6   6        7.84       69.26     54.87 o 
   9   6   6      248.88      390.03     64.81 o 
  10   6   6       86.08      112.04     60.56 o 
  11   6   6       42.78       75.06     63.79 o 
  12   6   6      132.95      192.38     67.75 o 
   1   7   6        3.95       15.80    127.22 o 
   2   7   6      209.91      144.46     74.57 o 
   3   7   6      416.76      371.84     66.98 o 
   4   7   6      616.16      661.61    103.40 o 
   5   7   6      842.69      917.46     81.73 o 
   6   7   6       30.51      114.58     68.04 o 
   7   7   6      111.23      192.60     68.46 o 
   8   7   6        3.94       41.49     71.27 o 
   9   7   6       38.21       47.82     75.82 o 
   0   8   6        4.84       62.50    141.14 o 
   1   8   6     1410.00     1205.67    169.37 o 
   2   8   6       52.95       28.29    112.37 o 
   3   8   6       79.24      -25.81    117.48 o 
   4   8   6        4.66       22.20     81.18 o 
   5   8   6       21.69       84.62     81.02 o 
   6   8   6      102.09      133.18     72.55 o 
   1   1   7    18774.79    18663.60    439.58 o 
   2   1   7     1913.36     1747.94     44.38 o 
   3   1   7    20401.54    20283.84    413.51 o 
   4   1   7     1279.37     1170.99     31.43 o 
   5   1   7    17763.30    16778.55    343.78 o 
   6   1   7      615.60      999.84     31.56 o 
   7   1   7      789.41      726.83     28.18 o 
   8   1   7      179.94      218.19     23.48 o 
   9   1   7      623.30      662.86     32.21 o 
  10   1   7      153.76      199.98     34.05 o 
  11   1   7     3336.67     3264.63     90.99 o 
  12   1   7      275.82      324.44     40.76 o 
  13   1   7     2907.64     2936.24     90.18 o 
  14   1   7       61.08      128.34     47.37 o 
  15   1   7       85.14       10.48     54.23 o 
  16   1   7        1.91      -58.97     57.59 o 
   0   2   7     2907.68     2874.80    114.00 o 
   1   2   7     1194.75     1246.99     35.35 o 
   2   2   7     7565.80     7991.90    174.15 o 
   3   2   7     1551.67     1638.59     42.39 o 
   4   2   7     1355.02     1404.07     42.08 o 
   5   2   7     2349.14     2630.53     61.35 o 
   6   2   7     1972.59     2019.79     66.81 o 
   7   2   7     4573.41     4217.16     94.00 o 
   8   2   7      890.46      989.67     45.85 o 
   9   2   7      633.65      687.62     38.18 o 
  10   2   7     1119.12     1157.82     49.65 o 
  11   2   7        9.44      -27.08     34.86 o 
  12   2   7       17.95       34.36     38.43 o 
  13   2   7      194.42      248.56     44.22 o 
  14   2   7        2.88       -2.09     45.32 o 
  15   2   7       46.36        3.48     48.38 o 
  16   2   7      267.20      329.01     58.76 o 
   1   3   7       71.71      127.40     16.74 o 
   2   3   7      879.37      942.71     29.68 o 
   3   3   7    11755.84    11213.18    242.56 o 
   4   3   7     3023.76     2944.66     68.74 o 
   5   3   7     2840.77     2546.98     61.63 o 
   6   3   7     3894.10     3800.13     96.44 o 
   7   3   7     1203.19     1289.89     47.03 o 
   8   3   7      223.67      209.57     31.63 o 
   9   3   7      114.58       76.42     32.70 o 
  10   3   7      538.86      549.30     52.20 o 
  11   3   7     1693.94     1815.48     67.15 o 
  12   3   7      494.12      581.77     49.65 o 
  13   3   7      431.39      505.94     50.71 o 
  14   3   7      172.06       94.93     54.10 o 
  15   3   7      378.86      337.20     60.78 o 
   0   4   7      247.08      282.78     32.90 o 
   1   4   7     4102.06     3838.42     91.90 o 
   2   4   7      134.30      150.04     31.39 o 
   3   4   7      548.60      559.06     27.30 o 
   4   4   7      178.57      199.51     27.41 o 
   5   4   7     2237.75     2146.97     64.56 o 
   6   4   7      862.69      838.41     44.08 o 
   7   4   7     3288.71     3267.60     89.44 o 
   8   4   7     1567.53     1524.93     61.90 o 
   9   4   7     1994.18     2195.98     77.22 o 
  10   4   7      102.93      113.83     42.47 o 
  11   4   7      136.54      173.37     46.66 o 
  12   4   7      180.99      187.01     50.77 o 
  13   4   7      231.73      197.63     54.01 o 
  14   4   7      198.40      114.20     56.09 o 
   1   5   7       52.28       19.24     27.94 o 
   2   5   7      254.65      262.82     31.73 o 
   3   5   7        5.35        5.17     33.17 o 
   4   5   7      143.07      281.26     39.18 o 
   5   5   7      805.79      926.50     49.43 o 
   6   5   7      449.35      399.13     52.02 o 
   7   5   7      715.33      749.17     50.75 o 
   8   5   7       63.98       19.90     41.67 o 
   9   5   7        4.43        1.45     43.94 o 
  10   5   7       66.42       25.70     46.93 o 
  11   5   7      191.92      228.12     69.48 o 
  12   5   7       12.41       49.27     57.80 o 
  13   5   7       24.81      103.49     70.10 o 
   0   6   7     3455.33     3350.89    219.52 o 
   1   6   7     9195.17     8533.47    295.87 o 
   2   6   7      545.50      527.99     62.71 o 
   3   6   7      706.63      773.48     67.93 o 
   4   6   7       44.91       29.16     61.17 o 
   5   6   7        5.12      -10.80     48.32 o 
   6   6   7      167.54      161.42     55.94 o 
   7   6   7     1637.36     1660.70    115.75 o 
   8   6   7      401.17      505.85     65.42 o 
   9   6   7     1366.38     1325.75     91.20 o 
  10   6   7      122.96      120.28     63.13 o 
  11   6   7      720.26      850.26     76.34 o 
   1   7   7       68.45      -53.90    101.43 o 
   2   7   7      119.73      101.10     83.58 o 
   3   7   7      485.19      373.89     70.21 o 
   4   7   7       45.51       70.61     92.61 o 
   5   7   7        4.02       17.67     61.69 o 
   6   7   7        0.62      -32.17     62.57 o 
   7   7   7        1.40       86.25     73.48 o 
   8   7   7        0.26      -28.55     73.94 o 
   9   7   7        8.32      -35.63     72.03 o 
   0   8   7      119.20      258.97    146.94 o 
   1   8   7      174.17      441.04    105.61 o 
   2   8   7       86.33      234.95    121.72 o 
   3   8   7      151.38      -43.16    147.34 o 
   4   8   7        2.35      -62.85     79.62 o 
   5   8   7       17.67      -19.21     75.61 o 
   6   8   7        2.68      132.58     75.16 o 
   0   0   8    44106.06    39722.70   1609.90 o 
   1   0   8        6.87       50.32     15.19 o 
   2   0   8     9042.88     9022.93    262.59 o 
   3   0   8      957.78     1002.81     38.46 o 
   4   0   8        2.53       -8.59     17.55 o 
   5   0   8      944.06     1160.20     45.55 o 
   6   0   8    10261.15    10019.70    294.72 o 
   7   0   8      508.58      669.51     40.81 o 
   8   0   8    15888.20    15017.56    439.85 o 
   9   0   8        6.28      -39.27     32.81 o 
  10   0   8     3508.70     3531.35    120.05 o 
  11   0   8      305.11      276.99     45.45 o 
  12   0   8       34.63       -2.68     51.23 o 
  13   0   8      130.27      120.41     66.00 o 
  14   0   8     1121.40     1247.11     99.91 o 
  15   0   8        4.76       31.18     79.26 o 
  16   0   8     1153.36     1175.87    107.13 o 
   1   1   8      212.62      244.53     16.34 o 
   2   1   8     1540.40     1543.98     39.70 o 
   3   1   8      501.71      529.73     18.99 o 
   4   1   8      758.42      943.45     27.50 o 
   5   1   8      693.70      892.13     30.67 o 
   6   1   8     1570.98     1533.98     41.83 o 
   7   1   8      435.82      505.13     24.90 o 
   8   1   8     2862.31     2857.91     69.05 o 
   9   1   8      261.87      293.82     27.31 o 
  10   1   8       32.79      100.26     29.50 o 
  11   1   8      108.13       81.64     34.98 o 
  12   1   8      254.37      245.44     39.89 o 
  13   1   8        9.50       21.43     40.23 o 
  14   1   8       61.66      111.06     48.05 o 
  15   1   8       26.75        9.73     54.67 o 
  16   1   8       72.52      155.14     62.99 o 
   0   2   8    23349.90    22159.57    785.51 o 
   1   2   8      148.64      202.55     21.21 o 
   2   2   8    17313.31    16966.99    363.40 o 
   3   2   8      141.23      142.44     14.64 o 
   4   2   8     1257.05     1353.55     40.15 o 
   5   2   8     1955.66     2062.19     51.27 o 
   6   2   8     3883.48     3580.90     81.04 o 
   7   2   8       40.14       33.80     20.13 o 
   8   2   8     9537.18     9111.00    202.22 o 
   9   2   8       92.81       97.10     30.03 o 
  10   2   8     3563.06     3084.58     86.51 o 
  11   2   8      130.76      119.31     36.91 o 
  12   2   8        1.06       17.75     38.25 o 
  13   2   8       89.71       43.98     43.04 o 
  14   2   8      335.78      339.60     49.07 o 
  15   2   8        0.97       72.77     48.37 o 
  16   2   8      173.23      205.89     62.42 o 
   1   3   8     4218.40     4320.66     99.11 o 
   2   3   8     4927.94     4860.45    105.91 o 
   3   3   8      119.00      134.86     17.98 o 
   4   3   8    10359.82     9926.12    216.58 o 
   5   3   8     1412.63     1496.64     50.52 o 
   6   3   8    10102.94    10092.73    233.49 o 
   7   3   8     1899.41     1911.61     59.63 o 
   8   3   8      157.02      155.90     30.04 o 
   9   3   8        3.41       47.26     32.00 o 
  10   3   8      715.65      814.32     46.93 o 
  11   3   8       70.15       26.59     37.73 o 
  12   3   8     1047.45     1078.90     63.50 o 
  13   3   8      373.38      387.55     53.13 o 
  14   3   8      145.68      108.15     60.87 o 
  15   3   8        0.18       74.80     58.55 o 
   0   4   8     5759.71     5924.88    181.22 o 
   1   4   8        6.94       57.25     22.12 o 
   2   4   8     1043.03     1024.98     37.79 o 
   3   4   8      424.60      450.44     25.71 o 
   4   4   8      237.88      241.60     25.66 o 
   5   4   8     2262.68     2320.68     73.44 o 
   6   4   8     1152.29     1255.79     52.57 o 
   7   4   8      311.84      334.87     38.80 o 
   8   4   8      511.98      611.55     44.86 o 
   9   4   8      360.65      342.73     43.71 o 
  10   4   8      402.73      526.47     49.06 o 
  11   4   8        0.12      -43.58     43.98 o 
  12   4   8      424.15      468.80     54.78 o 
  13   4   8       28.66       62.09     52.26 o 
  14   4   8       13.50        2.09     55.12 o 
   1   5   8      416.82      461.95     40.72 o 
   2   5   8     3400.95     3101.89    122.10 o 
   3   5   8      306.69      318.56     52.15 o 
   4   5   8     8010.92     7782.00    224.63 o 
   5   5   8      110.47      132.26     40.71 o 
   6   5   8      856.61      912.85     56.03 o 
   7   5   8       10.86      -36.14     42.87 o 
   8   5   8       86.11      128.01     44.76 o 
   9   5   8       28.05      -18.52     48.83 o 
  10   5   8     1438.07     1393.04    100.44 o 
  11   5   8       78.17       90.72     52.99 o 
  12   5   8     1001.77     1050.57     74.82 o 
  13   5   8       25.18       63.78     61.30 o 
   0   6   8       81.17      309.08     88.70 o 
   1   6   8       94.40      210.69     72.16 o 
   2   6   8      221.67      309.72     78.47 o 
   3   6   8      273.24      280.10     56.53 o 
   4   6   8        0.18       64.13     54.74 o 
   5   6   8        5.54       98.68     63.46 o 
   6   6   8       22.13      -19.69     55.23 o 
   7   6   8        1.49       71.58     76.37 o 
   8   6   8       47.51      109.26     57.32 o 
   9   6   8       50.56       63.40     59.31 o 
  10   6   8       98.39      119.44     61.90 o 
  11   6   8       52.94      226.65     70.28 o 
   1   7   8        0.09     -146.80     97.87 o 
   2   7   8      870.64      867.55     91.12 o 
   3   7   8       17.88      -25.95     57.56 o 
   4   7   8     1538.65     1745.06    194.66 o 
   5   7   8        1.08       10.05     67.29 o 
   6   7   8      362.99      366.98     70.74 o 
   7   7   8       18.44      102.66     68.30 o 
   8   7   8       11.95       75.68     71.30 o 
   9   7   8        1.70      -57.65     75.87 o 
   0   8   8     1772.38     1222.62    177.97 o 
   1   8   8       17.30       61.90     96.95 o 
   2   8   8      800.40      619.34    135.31 o 
   3   8   8        1.23      -33.79    125.03 o 
   4   8   8        1.37      -10.59     78.54 o 
   5   8   8       40.92       -4.72     69.91 o 
   1   1   9     9636.02     9495.94    226.76 o 
   2   1   9      496.83      567.09     20.43 o 
   3   1   9    36795.19    35977.61    730.28 o 
   4   1   9     5684.49     5704.99    120.93 o 
   5   1   9     7924.79     7090.47    149.28 o 
   6   1   9     9320.63    10220.48    212.97 o 
   7   1   9     1388.48     1224.38     37.82 o 
   8   1   9      449.37      506.58     27.83 o 
   9   1   9      171.97      215.40     26.92 o 
  10   1   9      504.51      539.83     35.62 o 
  11   1   9     3562.00     3576.68    102.81 o 
  12   1   9      498.89      563.08     48.78 o 
  13   1   9     3154.84     3257.43    111.25 o 
  14   1   9       77.00      139.46     48.41 o 
  15   1   9      172.74      160.35     56.67 o 
  16   1   9       13.63      -11.66     61.03 o 
   0   2   9     9584.47    10395.65    375.10 o 
   1   2   9      859.80      889.04     33.60 o 
   2   2   9     1491.88     1566.54     52.65 o 
   3   2   9     4471.53     4210.47     91.98 o 
   4   2   9       22.88       19.74     15.24 o 
   5   2   9     3254.40     3229.56     73.93 o 
   6   2   9      372.69      393.93     23.09 o 
   7   2   9     1915.84     1931.36     52.30 o 
   8   2   9      390.34      510.88     35.06 o 
   9   2   9     1995.05     2045.33     64.40 o 
  10   2   9        3.56       -5.10     33.19 o 
  11   2   9       37.01       16.02     35.65 o 
  12   2   9      609.05      665.97     48.41 o 
  13   2   9       18.13       24.64     41.44 o 
  14   2   9        1.63      -66.61     44.41 o 
  15   2   9      126.89      191.36     55.43 o 
   1   3   9     1401.71     1438.45     43.24 o 
   2   3   9      716.70      775.93     29.53 o 
   3   3   9     5185.46     4740.62    107.88 o 
   4   3   9     1255.65     1394.03     40.05 o 
   5   3   9    12214.37    12148.67    264.25 o 
   6   3   9       62.31      167.44     24.09 o 
   7   3   9     2946.73     2996.09     81.39 o 
   8   3   9       13.68       23.16     29.25 o 
   9   3   9      192.79      202.87     35.31 o 
  10   3   9      220.36      204.99     39.98 o 
  11   3   9      758.19      857.24     54.92 o 
  12   3   9      267.20      381.11     49.62 o 
  13   3   9      417.41      483.51     55.73 o 
  14   3   9       83.73      107.03     52.54 o 
  15   3   9      175.87      156.91     57.13 o 
   0   4   9       17.83       67.89     32.47 o 
   1   4   9     7406.65     7350.69    172.19 o 
   2   4   9      156.66      193.18     23.84 o 
   3   4   9     1875.42     1954.75     56.18 o 
   4   4   9      142.89      152.46     27.22 o 
   5   4   9       26.14      -22.60     30.14 o 
   6   4   9      153.15      144.15     33.84 o 
   7   4   9     6097.20     5868.24    153.87 o 
   8   4   9      214.97      261.05     40.04 o 
   9   4   9     1893.77     2106.71     85.05 o 
  10   4   9       12.20       79.94     42.29 o 
  11   4   9      153.21      128.25     49.52 o 
  12   4   9      138.87      197.16     49.43 o 
  13   4   9       49.44       48.78     54.10 o 
  14   4   9      220.02      117.77     57.56 o 
   1   5   9      228.83      188.47     36.95 o 
   2   5   9      267.98      313.20     44.15 o 
   3   5   9       35.57       84.22     59.41 o 
   4   5   9        8.63       31.41     45.01 o 
   5   5   9      547.99      576.62     54.19 o 
   6   5   9      428.06      415.14     51.09 o 
   7   5   9       58.89        3.33     46.12 o 
   8   5   9      100.93      101.23     52.60 o 
   9   5   9       16.16       19.09     51.31 o 
  10   5   9      171.35      233.32     58.18 o 
  11   5   9       38.61       84.85     57.66 o 
  12   5   9      118.48      144.26     63.27 o 
  13   5   9        4.28      -62.57     63.03 o 
   0   6   9     6501.80     6016.99    345.30 o 
   1   6   9     3887.16     3810.75    170.79 o 
   2   6   9      789.15      817.17     84.31 o 
   3   6   9      285.55      339.15     61.36 o 
   4   6   9       10.49      -32.66     70.90 o 
   5   6   9      380.45      400.03     63.09 o 
   6   6   9      361.80      327.57     67.32 o 
   7   6   9     1125.41     1185.48     93.32 o 
   8   6   9       91.36      191.15     65.67 o 
   9   6   9     1066.15     1087.30     77.88 o 
  10   6   9      172.09      179.59     63.95 o 
  11   6   9      455.12      425.82     71.66 o 
   1   7   9       41.10     -146.86     97.91 o 
   2   7   9      209.00      130.97     77.15 o 
   3   7   9      420.53      423.00     73.78 o 
   4   7   9       83.41       21.54     77.96 o 
   5   7   9      215.10      125.55     65.53 o 
   6   7   9       21.59       84.83     72.69 o 
   7   7   9        0.17      -12.79     67.77 o 
   8   7   9        3.75        2.35     70.95 o 
   9   7   9       15.26      162.80     77.19 o 
   0   8   9       17.23     -185.99    137.73 o 
   1   8   9     1194.09      955.88    127.25 o 
   2   8   9       83.34      150.44    118.86 o 
   3   8   9      123.64       59.67    126.76 o 
   4   8   9       28.50        0.02     84.06 o 
   5   8   9       25.17      -26.53     76.25 o 
   0   0  10    30422.19    29054.33   1181.85 o 
   1   0  10    27527.21    26663.46    766.92 o 
   2   0  10    35843.38    35553.70   1021.37 o 
   3   0  10    10448.35    10477.06    305.43 o 
   4   0  10     1070.74     1071.98     51.63 o 
   5   0  10    17656.23    19325.47    559.45 o 
   6   0  10     4872.32     4775.07    147.33 o 
   7   0  10     7070.09     6809.48    206.37 o 
   8   0  10     6420.22     6195.86    190.38 o 
   9   0  10     5088.28     4730.28    151.44 o 
  10   0  10     6421.20     5943.71    187.57 o 
  11   0  10      558.92      631.71     54.17 o 
  12   0  10        2.03      -17.48     52.16 o 
  13   0  10       27.22       23.71     64.70 o 
  14   0  10      137.65      110.49     77.28 o 
  15   0  10      199.04      266.58     83.53 o 
  16   0  10      526.56      562.54     97.71 o 
   1   1  10      718.76      796.35     32.51 o 
   2   1  10      189.37      191.73     14.97 o 
   3   1  10        7.95       11.23     12.90 o 
   4   1  10     7756.35     7994.48    167.10 o 
   5   1  10     1791.34     2038.05     50.42 o 
   6   1  10      628.84      702.01     27.23 o 
   7   1  10     3816.89     4209.03     94.35 o 
   8   1  10     1082.70     1191.23     43.14 o 
   9   1  10       63.88       50.26     25.70 o 
  10   1  10      287.93      295.95     32.92 o 
  11   1  10        3.13      -47.97     34.78 o 
  12   1  10       37.76       31.73     38.29 o 
  13   1  10        5.40       23.52     40.85 o 
  14   1  10       35.23       48.02     48.80 o 
  15   1  10       64.17       17.34     56.79 o 
  16   1  10       38.60       22.48     61.29 o 
   0   2  10    21668.03    21680.24    769.90 o 
   1   2  10     5742.23     5618.23    147.84 o 
   2   2  10     3622.61     3571.35     82.74 o 
   3   2  10      181.96      203.11     18.16 o 
   4   2  10        2.76      -19.97     15.50 o 
   5   2  10       14.24       -5.51     20.10 o 
   6   2  10     3944.47     3678.48     84.05 o 
   7   2  10     4538.95     4374.68     98.60 o 
   8   2  10     5462.59     5227.57    122.30 o 
   9   2  10     1081.12     1168.91     48.13 o 
  10   2  10      886.36     1010.64     47.72 o 
  11   2  10       63.87       51.92     38.12 o 
  12   2  10      162.05      140.12     41.13 o 
  13   2  10       11.18        5.55     44.02 o 
  14   2  10      236.95      281.71     56.22 o 
  15   2  10      218.01      228.42     59.58 o 
   1   3  10     5465.38     5512.23    138.15 o 
   2   3  10     3146.44     3209.43     77.82 o 
   3   3  10     3223.79     3205.43     76.57 o 
   4   3  10     1946.92     1983.01     51.66 o 
   5   3  10     1124.36     1240.06     38.42 o 
   6   3  10       35.21       25.66     23.11 o 
   7   3  10        5.24       24.92     27.15 o 
   8   3  10      406.21      380.40     37.38 o 
   9   3  10      270.30      184.22     38.06 o 
  10   3  10      543.84      499.10     45.58 o 
  11   3  10      203.84      202.45     44.93 o 
  12   3  10      188.75      216.04     47.85 o 
  13   3  10      710.27      759.55     66.39 o 
  14   3  10      328.46      378.14     59.29 o 
  15   3  10       11.35       50.88     56.22 o 
   0   4  10       71.80      133.52     44.72 o 
   1   4  10     2165.76     2309.67     74.57 o 
   2   4  10      630.43      617.31     32.82 o 
   3   4  10      620.71      711.43     35.00 o 
   4   4  10      927.48     1046.74     53.93 o 
   5   4  10       30.01       18.83     32.40 o 
   6   4  10      126.22      116.90     35.83 o 
   7   4  10      307.58      407.13     40.40 o 
   8   4  10      601.91      654.72     47.28 o 
   9   4  10      913.58      908.55     53.45 o 
  10   4  10      198.60      215.76     49.86 o 
  11   4  10      608.35      579.03     56.72 o 
  12   4  10        3.96      -69.33     50.37 o 
  13   4  10        7.29      -73.40     53.50 o 
  14   4  10       15.00       66.75     61.31 o 
   1   5  10        7.07      -49.96     34.09 o 
   2   5  10     1831.29     1677.28     74.16 o 
   3   5  10     3660.71     3296.73    124.63 o 
   4   5  10     3724.58     3452.56    140.23 o 
   5   5  10     1333.66     1451.69    145.71 o 
   6   5  10     3461.04     3255.67    115.82 o 
   7   5  10      368.78      402.85     81.40 o 
   8   5  10       29.03       61.23     48.99 o 
   9   5  10       20.96      -41.26     53.45 o 
  10   5  10      184.44      209.10     57.32 o 
  11   5  10      729.40      769.29     73.79 o 
  12   5  10      661.75      737.01     83.45 o 
  13   5  10      115.11      168.10     69.96 o 
   0   6  10      199.12      529.30    280.80 o 
   1   6  10        3.27       -7.22     58.49 o 
   2   6  10      284.68      283.30     64.51 o 
   3   6  10        1.82       -7.31     57.24 o 
   4   6  10       14.47      -89.58     59.72 o 
   5   6  10       31.58      -46.91     81.41 o 
   6   6  10      103.80        1.62     59.47 o 
   7   6  10      106.23       75.66     66.31 o 
   8   6  10       65.96       18.29     68.46 o 
   9   6  10        6.38       90.22     70.35 o 
  10   6  10       46.65       57.16     73.09 o 
  11   6  10       12.15      -45.79     71.15 o 
   1   7  10       37.62      -36.17    128.11 o 
   2   7  10      380.61      446.89     84.27 o 
   3   7  10      261.87      174.71     66.24 o 
   4   7  10      562.75      730.58     81.26 o 
   5   7  10      986.87      987.96     84.93 o 
   6   7  10      832.98      883.96     82.48 o 
   7   7  10      267.47      179.08     76.94 o 
   8   7  10       13.52      -13.31     73.46 o 
   9   7  10       66.65       90.31     89.12 o 
   0   8  10        5.63      -10.28    240.54 o 
   1   8  10      410.87      236.90    106.58 o 
   2   8  10       23.56      167.36    129.30 o 
   3   8  10       19.60       15.42    122.51 o 
   4   8  10        4.27       -8.63     84.82 o 
   5   8  10        3.07       36.57     81.65 o 
   1   1  11      510.26      473.69     21.49 o 
   2   1  11    13208.01    12973.34    267.16 o 
   3   1  11     7993.88     7708.97    161.44 o 
   4   1  11    15204.26    14502.65    298.61 o 
   5   1  11     5995.54     6021.68    128.69 o 
   6   1  11    10959.02    10295.13    214.88 o 
   7   1  11     2619.17     2660.30     65.02 o 
   8   1  11       52.33       85.93     23.95 o 
   9   1  11       10.69        7.68     27.85 o 
  10   1  11     1656.13     1735.32     57.15 o 
  11   1  11     1737.55     1953.93     67.58 o 
  12   1  11     3743.48     3553.41    100.48 o 
  13   1  11      763.31      847.30     53.16 o 
  14   1  11      796.51      886.75     67.18 o 
  15   1  11       77.19       74.75     57.94 o 
  16   1  11        0.90       -5.89     60.46 o 
   0   2  11      378.88      278.36     39.80 o 
   1   2  11      337.52      517.17     33.16 o 
   2   2  11       28.74       15.17     14.44 o 
   3   2  11      532.40      561.36     24.31 o 
   4   2  11      209.17      204.28     21.85 o 
   5   2  11     1626.69     1824.44     48.12 o 
   6   2  11     1237.44     1284.71     39.02 o 
   7   2  11     1979.20     1995.68     53.94 o 
   8   2  11     1684.41     1909.40     57.44 o 
   9   2  11      271.57      318.31     36.08 o 
  10   2  11      413.59      524.85     40.98 o 
  11   2  11      266.04      242.59     39.62 o 
  12   2  11      361.42      330.82     48.47 o 
  13   2  11       55.41       53.98     48.49 o 
  14   2  11      547.33      602.82     58.53 o 
  15   2  11       16.44      116.71     53.64 o 
   1   3  11      739.43      738.21     31.12 o 
   2   3  11     3342.52     3119.93     76.73 o 
   3   3  11      692.52      734.02     31.02 o 
   4   3  11     9988.05     9175.58    203.08 o 
   5   3  11     1093.48     1169.88     40.67 o 
   6   3  11     2436.72     2357.89     67.98 o 
   7   3  11        3.35      -29.91     30.03 o 
   8   3  11      606.33      716.49     44.74 o 
   9   3  11       61.85       41.11     35.37 o 
  10   3  11      565.77      601.11     47.20 o 
  11   3  11        7.35      -10.86     41.46 o 
  12   3  11      180.96      303.06     50.38 o 
  13   3  11       81.23      153.85     50.51 o 
  14   3  11      294.26      324.27     57.90 o 
  15   3  11       10.37      -26.99     55.20 o 
   0   4  11     8929.19     9193.60    344.02 o 
   1   4  11     1303.05     1331.71     58.06 o 
   2   4  11     4255.83     4373.01    124.52 o 
   3   4  11      937.19      993.80     46.68 o 
   4   4  11      136.19      109.47     33.79 o 
   5   4  11      473.14      507.05     47.24 o 
   6   4  11     1558.43     1490.20     81.12 o 
   7   4  11      517.17      525.85     45.62 o 
   8   4  11     3533.45     3303.13    112.16 o 
   9   4  11      916.38      962.79    103.56 o 
  10   4  11      518.15      653.09     70.55 o 
  11   4  11       68.10      134.70     51.01 o 
  12   4  11        2.78      -37.37     54.91 o 
  13   4  11        0.21      -18.24     55.07 o 
  14   4  11      117.81      110.39     72.37 o 
   1   5  11       23.10       12.68     36.00 o 
   2   5  11       13.86      -67.07     44.71 o 
   3   5  11        1.62       -6.19     47.43 o 
   4   5  11      231.41      350.58     60.42 o 
   5   5  11       65.45      143.61     53.23 o 
   6   5  11        1.63        9.52     49.85 o 
   7   5  11       33.37      109.36     50.59 o 
   8   5  11        4.96       32.90     58.03 o 
   9   5  11        1.41       -0.05     55.28 o 
  10   5  11       90.55      104.15     59.81 o 
  11   5  11       37.94       72.65     60.30 o 
  12   5  11       55.44      130.13     65.35 o 
   0   6  11     1993.94     1858.17    281.80 o 
   1   6  11      293.48      321.49     60.79 o 
   2   6  11     1564.60     1467.75     87.22 o 
   3   6  11       76.76       29.42     57.08 o 
   4   6  11       58.91      -41.91     61.44 o 
   5   6  11       67.82      -40.33     58.66 o 
   6   6  11     1061.21     1065.90     88.53 o 
   7   6  11      146.12       82.56     63.68 o 
   8   6  11     1170.87     1189.93    103.82 o 
   9   6  11      191.28      209.87     67.82 o 
  10   6  11      547.77      673.22     80.68 o 
  11   6  11       25.73       74.68     77.72 o 
   1   7  11       39.29      -94.66    111.03 o 
   2   7  11        5.93      -60.40     74.72 o 
   3   7  11        2.25        6.60     74.33 o 
   4   7  11      322.57      318.29     80.51 o 
   5   7  11      332.86      490.98    134.58 o 
   6   7  11        2.78       71.88     68.06 o 
   7   7  11      139.49       94.33     74.90 o 
   8   7  11        0.10      -55.20     75.79 o 
   0   8  11     1617.59     1255.51    428.74 o 
   1   8  11      122.44      141.90    106.52 o 
   2   8  11      365.90      221.58    132.46 o 
   3   8  11       25.62      111.29    193.71 o 
   4   8  11        0.10      168.08     90.84 o 
   0   0  12    79527.99    87275.02   3534.73 o 
   1   0  12    21777.60    20205.09    584.07 o 
   2   0  12      983.61      949.83     40.40 o 
   3   0  12     4949.99     4771.45    144.91 o 
   4   0  12      432.33      572.76     33.49 o 
   5   0  12       87.24       79.94     25.08 o 
   6   0  12     1387.40     1496.61     60.03 o 
   7   0  12    20113.93    19719.50    573.16 o 
   8   0  12      703.48      811.47     48.94 o 
   9   0  12     6147.09     5924.34    185.78 o 
  10   0  12        9.90      -41.30     40.54 o 
  11   0  12      846.27      812.81     66.16 o 
  12   0  12     2544.48     2054.27    113.41 o 
  13   0  12       47.78      -55.63     67.32 o 
  14   0  12       44.61      174.02     79.07 o 
  15   0  12      645.33      572.53     87.83 o 
  16   0  12        3.49      -38.39     88.08 o 
   1   1  12     3195.07     3196.46     75.07 o 
   2   1  12      559.29      618.45     22.19 o 
   3   1  12     3549.85     3514.50     78.23 o 
   4   1  12     1331.89     1512.00     40.50 o 
   5   1  12      467.62      413.26     22.43 o 
   6   1  12       40.51       42.97     20.05 o 
   7   1  12      199.72      207.37     23.86 o 
   8   1  12      931.47      888.63     35.89 o 
   9   1  12      170.70      180.38     28.62 o 
  10   1  12       34.28        3.66     30.93 o 
  11   1  12      574.34      597.87     44.16 o 
  12   1  12      261.97      267.34     42.64 o 
  13   1  12      690.73      600.05     49.58 o 
  14   1  12       33.06       90.92     48.55 o 
  15   1  12       22.87      -13.95     56.84 o 
   0   2  12       13.07       41.47     33.81 o 
   1   2  12    27551.92    27951.04    699.37 o 
   2   2  12     3219.51     3242.50     81.86 o 
   3   2  12     7393.58     6872.94    153.15 o 
   4   2  12       57.18       31.59     24.53 o 
   5   2  12     2605.63     2589.23     63.14 o 
   6   2  12       21.13       40.91     20.96 o 
   7   2  12     8222.28     7868.87    168.48 o 
   8   2  12        8.18       67.56     27.13 o 
   9   2  12     6454.20     6136.86    150.02 o 
  10   2  12      629.54      611.32     42.77 o 
  11   2  12     1328.12     1311.90     67.43 o 
  12   2  12        1.00      -25.66     44.19 o 
  13   2  12        1.36       27.19     47.59 o 
  14   2  12       40.26        8.40     52.21 o 
  15   2  12      291.69      185.42     55.78 o 
   1   3  12     2454.20     2550.60     77.51 o 
   2   3  12       83.80       57.15     20.08 o 
   3   3  12     7715.48     7460.42    184.72 o 
   4   3  12     1197.26     1310.87     42.73 o 
   5   3  12      966.67      989.30     37.84 o 
   6   3  12        0.97      -17.57     26.53 o 
   7   3  12       11.65        2.26     32.09 o 
   8   3  12       24.26       -2.70     34.31 o 
   9   3  12       48.46      -26.29     37.14 o 
  10   3  12       46.69       53.65     41.10 o 
  11   3  12      654.85      665.07     53.25 o 
  12   3  12       53.18       54.90     44.12 o 
  13   3  12      635.17      700.99     59.29 o 
  14   3  12        0.87      -77.33     51.55 o 
   0   4  12     7191.93     7694.54    289.80 o 
   1   4  12      405.18      428.81     41.20 o 
   2   4  12       73.62      104.44     38.73 o 
   3   4  12       92.45       80.46     34.00 o 
   4   4  12        1.32      -18.51     31.91 o 
   5   4  12      116.09       97.27     39.89 o 
   6   4  12       82.37       43.93     40.91 o 
   7   4  12      112.53      252.92     47.68 o 
   8   4  12       54.95       73.43     46.90 o 
   9   4  12      664.64      677.74     85.08 o 
  10   4  12       74.11      132.30     51.63 o 
  11   4  12        5.65       -9.74     56.07 o 
  12   4  12      426.45      384.89     63.21 o 
  13   4  12       79.64       33.08     61.57 o 
  14   4  12        7.29       23.37     67.07 o 
   1   5  12      856.42      861.49     52.22 o 
   2   5  12        1.38      -60.87     40.58 o 
   3   5  12     4247.33     4241.94    151.12 o 
   4   5  12      177.49      205.51     57.79 o 
   5   5  12     6074.08     5514.19    203.75 o 
   6   5  12        0.89      -50.73     53.49 o 
   7   5  12     1115.77     1171.68     76.16 o 
   8   5  12       29.97      -17.15     55.24 o 
   9   5  12      321.45      340.60     59.78 o 
  10   5  12        6.48        3.07     55.97 o 
  11   5  12     1087.61     1120.43     80.04 o 
  12   5  12        5.62       15.21     65.92 o 
   0   6  12      195.61      146.29     93.44 o 
   1   6  12        3.15      -12.94     54.71 o 
   2   6  12      118.66       12.69     57.08 o 
   3   6  12       79.98       65.28     60.34 o 
   4   6  12      225.15       56.68     65.00 o 
   5   6  12       20.95      -36.43     64.18 o 
   6   6  12        1.05       -2.85     62.50 o 
   7   6  12      244.94      119.16     65.92 o 
   8   6  12       14.54       34.45     64.92 o 
   9   6  12       66.69       63.75     67.44 o 
  10   6  12       24.43       64.59     73.05 o 
  11   6  12       29.99       43.07     76.72 o 
   1   7  12       51.20       15.94    125.29 o 
   2   7  12        0.06      -46.04     76.87 o 
   3   7  12     1344.74     1357.25    132.03 o 
   4   7  12       44.02      -34.68     69.24 o 
   5   7  12     2208.91     2196.50    136.68 o 
   6   7  12        2.72      139.83     75.77 o 
   7   7  12      674.63      758.63     84.20 o 
   8   7  12       97.70       57.99     90.68 o 
   0   8  12      178.83      196.56    155.26 o 
   1   8  12       51.01       47.07    105.10 o 
   2   8  12       22.80       74.48    129.80 o 
   3   8  12       48.06       -6.79    132.01 o 
   4   8  12        2.49       47.30     89.76 o 
   1   1  13     1858.40     2016.01     52.10 o 
   2   1  13    13155.67    12713.54    262.58 o 
   3   1  13     1708.39     1741.97     44.54 o 
   4   1  13    30629.81    29296.79    597.60 o 
   5   1  13      126.10      207.94     20.71 o 
   6   1  13     6702.46     6476.64    139.35 o 
   7   1  13      256.99      336.69     26.12 o 
   8   1  13      635.70      754.18     34.80 o 
   9   1  13       12.53        7.70     27.64 o 
  10   1  13     2324.23     2382.09     70.17 o 
  11   1  13        6.14      -31.84     36.75 o 
  12   1  13     1287.72     1509.95     71.05 o 
  13   1  13      107.89       76.06     42.65 o 
  14   1  13     1310.59     1296.33     77.03 o 
  15   1  13        2.77      -59.07     64.39 o 
   0   2  13    25000.54    27200.70    966.16 o 
   1   2  13     1684.71     1781.96     58.61 o 
   2   2  13     4948.65     5268.55    125.92 o 
   3   2  13      233.23      194.13     19.95 o 
   4   2  13      122.21      142.91     18.60 o 
   5   2  13      652.35      769.24     30.29 o 
   6   2  13      700.88      750.72     33.43 o 
   7   2  13      288.63      349.24     29.56 o 
   8   2  13     1957.84     1986.43     80.85 o 
   9   2  13      160.08      118.09     35.57 o 
  10   2  13      723.81      812.98     50.00 o 
  11   2  13       16.61       11.24     40.82 o 
  12   2  13      283.89      285.87     46.88 o 
  13   2  13       34.37      -53.70     47.90 o 
  14   2  13       92.43       99.65     54.33 o 
  15   2  13       18.26       10.03     55.48 o 
   1   3  13        9.23      -23.76     28.18 o 
   2   3  13     2505.14     2411.10     71.83 o 
   3   3  13      519.40      654.95     62.86 o 
   4   3  13     2196.21     2267.72     66.02 o 
   5   3  13     1230.28     1254.53     46.07 o 
   6   3  13     2504.81     2210.53     71.22 o 
   7   3  13      276.34      247.04     38.59 o 
   8   3  13      204.86      207.30     40.77 o 
   9   3  13        9.99      -47.06     35.92 o 
  10   3  13      247.57      371.18     48.67 o 
  11   3  13      196.18      186.29     49.35 o 
  12   3  13     1600.33     1828.64     87.02 o 
  13   3  13       14.83       87.53     58.11 o 
  14   3  13       73.42       42.78     57.14 o 
   0   4  13     6622.84     6301.15    244.48 o 
   1   4  13     2407.66     2707.36     93.06 o 
   2   4  13     4762.98     4651.83    133.20 o 
   3   4  13      318.82      286.02     37.79 o 
   4   4  13      112.75       95.19     39.00 o 
   5   4  13      191.28      197.25     49.11 o 
   6   4  13     2824.86     2517.94    120.55 o 
   7   4  13      813.01      822.13     58.78 o 
   8   4  13     2809.86     2667.66    161.45 o 
   9   4  13      184.80      191.28     52.67 o 
  10   4  13     1703.88     1595.59    155.88 o 
  11   4  13       91.12      -26.12     53.31 o 
  12   4  13       11.45      -24.12     59.43 o 
  13   4  13       18.41       12.50     62.44 o 
   1   5  13      156.36      213.74     41.65 o 
   2   5  13      214.99      178.91     46.45 o 
   3   5  13        0.31      -47.10     49.51 o 
   4   5  13       55.92       21.57     54.14 o 
   5   5  13     1150.71     1191.38     76.36 o 
   6   5  13      901.64      928.48     74.95 o 
   7   5  13      784.21      821.33     74.41 o 
   8   5  13      164.25       71.08     70.01 o 
   9   5  13       43.74       23.40     61.35 o 
  10   5  13       28.64       -5.93     63.10 o 
  11   5  13      289.00      279.80     84.77 o 
  12   5  13       31.43      208.72     77.48 o 
   0   6  13     1946.97     2129.23    173.88 o 
   1   6  13       20.73      -21.79     57.71 o 
   2   6  13     1103.24     1255.99    121.83 o 
   3   6  13       97.09       95.15     58.68 o 
   4   6  13      218.98      198.30     68.65 o 
   5   6  13       36.22       13.62     59.63 o 
   6   6  13      556.70      641.49     73.55 o 
   7   6  13      232.22      323.22     72.93 o 
   8   6  13     1226.18     1239.84     87.57 o 
   9   6  13      255.96      230.13     72.54 o 
  10   6  13      166.08      228.72     75.86 o 
   1   7  13       23.69       30.66    151.46 o 
   2   7  13      344.54      234.57     85.87 o 
   3   7  13        2.20       57.71     71.54 o 
   4   7  13      186.69      195.83    101.10 o 
   5   7  13       32.28      114.94     73.66 o 
   6   7  13      859.68      825.12     88.08 o 
   7   7  13       31.43       49.12     70.97 o 
   8   7  13        3.52      -23.40     73.47 o 
   0   8  13      100.84      332.99    161.96 o 
   1   8  13       81.22      -71.07    122.02 o 
   2   8  13       48.03      -30.18    125.53 o 
   3   8  13        4.39     -102.56    150.03 o 
   0   0  14    12581.90    12506.34    633.99 o 
   1   0  14    31968.91    31262.83    901.15 o 
   2   0  14      111.43      108.29     24.34 o 
   3   0  14     9515.27     9224.83    272.78 o 
   4   0  14      540.23      586.70     37.20 o 
   5   0  14     1303.06     1313.19     63.76 o 
   6   0  14     2443.54     2419.24     85.61 o 
   7   0  14     9962.75     9841.88    294.18 o 
   8   0  14     4239.17     4126.17    135.85 o 
   9   0  14     7248.06     6953.90    235.91 o 
  10   0  14      259.37      288.01     47.80 o 
  11   0  14     2425.26     2350.09     97.98 o 
  12   0  14        0.18      -66.61     54.15 o 
  13   0  14        3.14       14.99     68.58 o 
  14   0  14      860.44      854.13     94.77 o 
  15   0  14      243.63      276.63     89.41 o 
   1   1  14      949.81     1090.86     34.50 o 
   2   1  14      880.38      975.13     37.02 o 
   3   1  14     2373.91     2400.90     57.90 o 
   4   1  14      112.06      161.32     19.08 o 
   5   1  14      117.03      181.26     21.38 o 
   6   1  14      422.91      477.07     27.15 o 
   7   1  14      157.96      185.50     25.56 o 
   8   1  14      286.48      316.88     29.75 o 
   9   1  14       75.70       77.88     29.13 o 
  10   1  14      141.40      128.08     34.38 o 
  11   1  14      231.49      294.66     41.56 o 
  12   1  14      249.41      235.03     43.39 o 
  13   1  14       13.57       86.55     49.16 o 
  14   1  14      127.76      129.04     55.62 o 
  15   1  14        7.32      -27.37     62.83 o 
   0   2  14     2416.82     2496.54    110.65 o 
   1   2  14     2250.34     1901.09     61.99 o 
   2   2  14     6361.62     6482.95    152.70 o 
   3   2  14     1078.10     1042.03     35.41 o 
   4   2  14       10.00      -15.31     20.18 o 
   5   2  14      631.84      576.47     30.06 o 
   6   2  14     1440.21     1411.33     46.63 o 
   7   2  14     2772.87     2707.59     72.84 o 
   8   2  14     1136.83     1095.27     48.64 o 
   9   2  14     2638.21     2555.49     99.27 o 
  10   2  14     1357.62     1411.97     65.44 o 
  11   2  14      129.55      161.03     43.94 o 
  12   2  14       29.58        6.95     47.11 o 
  13   2  14      179.28      135.67     49.49 o 
  14   2  14       22.44      -15.71     50.82 o 
  15   2  14      201.88      259.14     60.40 o 
   1   3  14       12.44        0.94     31.35 o 
   2   3  14     2623.45     2534.52     89.58 o 
   3   3  14     5260.29     4817.94    133.69 o 
   4   3  14     6504.35     6269.68    159.98 o 
   5   3  14     3917.46     3728.49    103.48 o 
   6   3  14      336.93      251.44     37.74 o 
   7   3  14      804.74      904.88     63.21 o 
   8   3  14      115.12       70.42     54.40 o 
   9   3  14      252.15      268.42     45.40 o 
  10   3  14      346.23      313.56     49.79 o 
  11   3  14     2996.87     2880.91    126.96 o 
  12   3  14     1108.91      876.20     65.36 o 
  13   3  14      491.24      550.29     61.49 o 
  14   3  14      122.92      107.43     62.71 o 
   0   4  14     1596.41     1623.36    108.66 o 
   1   4  14     1973.16     2091.22     91.11 o 
   2   4  14      468.27      547.12     44.66 o 
   3   4  14       17.82       -8.57     34.75 o 
   4   4  14       31.62      -45.56     39.25 o 
   5   4  14       15.10      -70.52     47.01 o 
   6   4  14      164.88       84.22     51.76 o 
   7   4  14      179.33      185.11     48.15 o 
   8   4  14      972.53     1050.90     77.61 o 
   9   4  14       63.64       83.37     50.12 o 
  10   4  14       36.22       58.09     53.17 o 
  11   4  14       19.29       12.83     56.08 o 
  12   4  14       29.72      105.46     61.57 o 
  13   4  14       27.76       59.30     68.52 o 
   1   5  14     2018.27     1995.51     92.82 o 
   2   5  14      872.35      845.58     60.49 o 
   3   5  14     1630.90     1711.20    169.99 o 
   4   5  14     1001.67      848.54     75.57 o 
   5   5  14     2947.73     2899.89    120.99 o 
   6   5  14     1111.00     1257.25     82.13 o 
   7   5  14      420.51      517.15     67.03 o 
   8   5  14       51.95       71.64     64.10 o 
   9   5  14      150.39       93.87     86.12 o 
  10   5  14      420.73      352.32     72.34 o 
  11   5  14       77.28      110.62     75.26 o 
  12   5  14      136.50       66.85     72.90 o 
   0   6  14      233.85      203.73    103.11 o 
   1   6  14       17.37       46.85     58.52 o 
   2   6  14        4.13       25.87     57.70 o 
   3   6  14       24.36      -59.29     62.21 o 
   4   6  14        6.06      -23.11     64.90 o 
   5   6  14        8.84      -42.28     61.07 o 
   6   6  14        6.72       -2.54     67.55 o 
   7   6  14       23.94       -6.79     64.68 o 
   8   6  14      109.66      195.28     75.14 o 
   9   6  14       42.97       26.53     73.18 o 
  10   6  14       19.14        4.68     72.41 o 
   1   7  14      219.50       93.68    113.84 o 
   2   7  14      409.04      364.18     89.94 o 
   3   7  14      623.06      826.35     88.92 o 
   4   7  14     1093.99     1076.14    106.36 o 
   5   7  14      178.09      176.33     75.32 o 
   6   7  14      802.88      748.32     83.82 o 
   7   7  14        7.93       -9.08     77.21 o 
   0   8  14       21.95      198.25    235.51 o 
   1   8  14      144.95      309.15    116.58 o 
   2   8  14       19.93      -70.93    130.61 o 
   1   1  15     4455.05     4344.18    100.72 o 
   2   1  15     2482.38     2528.62     60.53 o 
   3   1  15    11272.28    10512.93    219.01 o 
   4   1  15     5798.15     5562.77    120.51 o 
   5   1  15     6510.51     6058.91    131.53 o 
   6   1  15     5637.77     5507.83    121.27 o 
   7   1  15      735.40      706.57     33.77 o 
   8   1  15        7.74       10.65     26.90 o 
   9   1  15      278.84      288.39     32.82 o 
  10   1  15      215.13      243.53     35.74 o 
  11   1  15     1418.89     1562.55     66.62 o 
  12   1  15       92.72      164.67     46.97 o 
  13   1  15     1016.40     1138.02     71.14 o 
  14   1  15      143.07      188.13     55.30 o 
  15   1  15       78.27      125.52     68.16 o 
   0   2  15    16604.52    17894.85    641.09 o 
   1   2  15    15748.62    16664.81    421.36 o 
   2   2  15      591.66      728.59     35.82 o 
   3   2  15      649.14      771.65     39.43 o 
   4   2  15        4.02      -33.97     22.65 o 
   5   2  15       66.94       37.04     23.90 o 
   6   2  15      509.22      622.31     33.58 o 
   7   2  15     7887.46     7227.33    164.66 o 
   8   2  15      646.80      705.79     41.75 o 
   9   2  15      795.05      785.73     47.62 o 
  10   2  15      403.33      416.68     45.90 o 
  11   2  15     1381.59     1209.46     62.21 o 
  12   2  15      365.59      305.42     51.75 o 
  13   2  15       39.35      -13.31     46.49 o 
  14   2  15       47.70       85.96     54.47 o 
   1   3  15      277.92      249.54     35.56 o 
   2   3  15     1105.96     1214.17     54.27 o 
   3   3  15     3273.71     3207.38    120.38 o 
   4   3  15     1304.45     1374.74     80.82 o 
   5   3  15     4480.02     4323.33    124.09 o 
   6   3  15      433.38      516.69     43.32 o 
   7   3  15      975.75      922.05     57.95 o 
   8   3  15      305.37      238.80     48.26 o 
   9   3  15      206.96      258.33     49.45 o 
  10   3  15       42.23       72.82     52.74 o 
  11   3  15      963.08      895.31     68.71 o 
  12   3  15      328.54      395.75     62.52 o 
  13   3  15      435.45      471.19     67.02 o 
  14   3  15      141.44      198.10     65.88 o 
   0   4  15     4575.24     4377.47    181.85 o 
   1   4  15     3949.79     3882.39    116.69 o 
   2   4  15     1503.89     1536.09     63.97 o 
   3   4  15     1862.56     1893.05     85.86 o 
   4   4  15       19.38       34.98     41.02 o 
   5   4  15      813.44      848.44     63.61 o 
   6   4  15       65.55       64.75     51.36 o 
   7   4  15     3001.24     2856.21    143.72 o 
   8   4  15      521.51      586.71     72.16 o 
   9   4  15     3117.59     2695.07    175.16 o 
  10   4  15      240.55      184.75     54.69 o 
  11   4  15       65.79        4.19     66.34 o 
  12   4  15       64.38      102.53     64.53 o 
  13   4  15       91.48       61.74     65.64 o 
   1   5  15       21.04      -30.55     39.70 o 
   2   5  15       49.24       83.14     47.54 o 
   3   5  15      478.97      427.07     60.93 o 
   4   5  15      287.30      318.00     61.00 o 
   5   5  15      500.00      563.33     64.46 o 
   6   5  15     2173.27     2169.21    112.22 o 
   7   5  15      179.03      157.82     64.60 o 
   8   5  15       76.68       48.39     59.08 o 
   9   5  15       46.99       57.88     63.16 o 
  10   5  15       15.60      -70.24     68.96 o 
  11   5  15        0.28      -34.17     66.15 o 
  12   5  15      122.08      135.31     76.17 o 
   0   6  15       11.70      -26.64     98.63 o 
   1   6  15     1384.69     1480.87     97.16 o 
   2   6  15      619.06      559.12     71.28 o 
   3   6  15      404.65      391.77     69.61 o 
   4   6  15       94.13      -21.32     69.16 o 
   5   6  15      468.06      443.16     73.81 o 
   6   6  15      463.45      366.57     69.68 o 
   7   6  15      206.89       67.23     65.55 o 
   8   6  15      153.26      144.43     70.22 o 
   9   6  15      546.76      624.10     83.07 o 
  10   6  15      261.98      381.42     86.77 o 
   1   7  15       71.05       49.41    116.97 o 
   2   7  15        6.83       45.60     91.53 o 
   3   7  15      213.29      108.83     77.48 o 
   4   7  15       20.28       75.81     74.00 o 
   5   7  15      245.35      308.16     74.89 o 
   6   7  15      248.01      297.64     75.85 o 
   7   7  15       48.54       50.65     78.58 o 
   0   0  16    48535.23    54736.17   3868.75 o 
   1   0  16     5537.08     6720.00    203.22 o 
   2   0  16    18111.08    17455.80    508.63 o 
   3   0  16       50.61       -2.73     26.67 o 
   4   0  16        2.51      -14.16     26.64 o 
   5   0  16      729.53      795.47     45.44 o 
   6   0  16     3376.82     3158.16    107.74 o 
   7   0  16       47.75       94.10     37.06 o 
   8   0  16     5871.86     5291.29    169.26 o 
   9   0  16       45.24       97.24     44.14 o 
  10   0  16     3994.86     3846.39    134.14 o 
  11   0  16       22.33       85.96     50.73 o 
  12   0  16      493.21      360.46     64.52 o 
  13   0  16      642.06      424.11    124.64 o 
  14   0  16      250.67      297.47    105.16 o 
  15   0  16        1.41       -5.17    110.81 o 
   1   1  16      153.17      228.63     20.94 o 
   2   1  16     1210.90     1314.85     38.45 o 
   3   1  16       60.69      104.69     19.15 o 
   4   1  16     9665.51     9352.30    196.98 o 
   5   1  16      525.25      610.09     29.51 o 
   6   1  16      871.44      975.45     37.10 o 
   7   1  16       90.16      109.34     26.47 o 
   8   1  16      655.30      674.99     44.96 o 
   9   1  16      120.51       47.70     33.03 o 
  10   1  16      282.66      301.61     40.86 o 
  11   1  16      859.99      831.38     53.47 o 
  12   1  16       41.85       59.13     46.81 o 
  13   1  16       77.45       36.09     46.62 o 
  14   1  16       97.68       44.39     54.31 o 
  15   1  16        0.14      -18.52     71.70 o 
   0   2  16    13158.98    12690.84    460.67 o 
   1   2  16     1486.58     1679.94     75.98 o 
   2   2  16     3824.58     3468.73    100.88 o 
   3   2  16       13.58      -18.79     25.92 o 
   4   2  16       27.11       52.06     27.54 o 
   5   2  16       96.62       65.41     31.00 o 
   6   2  16     2552.69     2486.05     72.80 o 
   7   2  16       61.27       85.81     31.44 o 
   8   2  16     6011.71     5690.30    150.04 o 
   9   2  16        1.98      -49.09     40.11 o 
  10   2  16     1239.71     1264.41     64.16 o 
  11   2  16       83.49       44.77     46.25 o 
  12   2  16        6.86       21.52     54.17 o 
  13   2  16       78.76       67.72     52.35 o 
  14   2  16      453.54      555.60     65.62 o 
   1   3  16      127.95       90.68     33.37 o 
   2   3  16     3302.01     3127.64     97.98 o 
   3   3  16       43.84      106.90     37.07 o 
   4   3  16     6831.71     6381.91    174.51 o 
   5   3  16     1072.47     1083.10     54.99 o 
   6   3  16     5940.56     5478.17    153.03 o 
   7   3  16      291.33      245.58     45.41 o 
   8   3  16        0.83       28.51     45.72 o 
   9   3  16        0.50      -67.36     46.55 o 
  10   3  16     1452.63     1346.81     74.18 o 
  11   3  16       13.58       22.78     52.54 o 
  12   3  16      499.92      449.20     63.27 o 
  13   3  16       36.46       75.55     61.87 o 
  14   3  16      434.68      462.98     73.63 o 
   0   4  16      138.77      136.62     63.52 o 
   1   4  16      132.49      221.63     39.55 o 
   2   4  16     1708.17     1769.03     87.06 o 
   3   4  16        5.86       51.78     40.93 o 
   4   4  16        0.99      -59.95     46.81 o 
   5   4  16        7.94      -18.61     49.57 o 
   6   4  16      633.84      743.71     66.02 o 
   7   4  16        1.65      -24.14     54.90 o 
   8   4  16      151.67      216.71     57.95 o 
   9   4  16       16.96       26.12     56.90 o 
  10   4  16      372.77      416.29     69.69 o 
  11   4  16        3.03      -82.03     65.43 o 
  12   4  16       12.40       38.28     61.24 o 
  13   4  16       50.56       33.51     68.03 o 
   1   5  16       21.23       -3.15     42.02 o 
   2   5  16     3717.42     3607.93    125.69 o 
   3   5  16      240.91      244.89     59.33 o 
   4   5  16     5423.08     5055.19    193.50 o 
   5   5  16      110.87       48.08     60.79 o 
   6   5  16     2400.89     2488.02    115.28 o 
   7   5  16       27.28      -10.63     58.50 o 
   8   5  16       34.76       15.69     60.99 o 
   9   5  16       14.55      -64.77     63.16 o 
  10   5  16      136.44       91.65     68.52 o 
  11   5  16       44.22       53.62     71.04 o 
   0   6  16       41.63       61.81     84.92 o 
   1   6  16        7.21       29.73     64.61 o 
   2   6  16       54.46       66.98     61.15 o 
   3   6  16      103.80       21.03     77.42 o 
   4   6  16       33.61      -25.65     64.78 o 
   5   6  16      125.86      142.88     64.51 o 
   6   6  16       15.44      141.79     66.20 o 
   7   6  16       48.98      -97.95     71.23 o 
   8   6  16       89.29       93.55     70.75 o 
   9   6  16       14.01       49.60     73.45 o 
   1   7  16       58.64       82.00    174.24 o 
   2   7  16      288.08      362.22    157.47 o 
   3   7  16       10.86       38.84     79.48 o 
   4   7  16      124.91      123.49     78.37 o 
   5   7  16        3.66       10.06     73.82 o 
   6   7  16       22.36      123.74     82.38 o 
   1   1  17       84.83       28.65     19.75 o 
   2   1  17      480.73      474.86     24.91 o 
   3   1  17    15339.23    14444.32    298.99 o 
   4   1  17     2254.77     2218.61     68.47 o 
   5   1  17     8879.78     8405.51    187.16 o 
   6   1  17      354.83      421.39     31.22 o 
   7   1  17     1143.76     1090.96     44.12 o 
   8   1  17        0.02      -33.79     30.91 o 
   9   1  17      407.48      447.08     38.66 o 
  10   1  17      415.37      374.59     42.81 o 
  11   1  17     3860.54     3725.71    125.45 o 
  12   1  17      349.84      290.50     63.02 o 
  13   1  17      779.22      828.00     60.78 o 
  14   1  17       40.10       67.81     55.43 o 
   0   2  17      568.40      667.15     58.29 o 
   1   2  17     2941.85     2735.00     91.06 o 
   2   2  17      201.87      225.35     35.89 o 
   3   2  17     2484.02     2495.22     75.90 o 
   4   2  17       13.18       -0.32     28.67 o 
   5   2  17     3176.52     3092.79     89.95 o 
   6   2  17      546.32      664.78     46.99 o 
   7   2  17     1867.14     1967.41     96.11 o 
   8   2  17       12.90       33.33     40.48 o 
   9   2  17     3256.02     3062.55    100.00 o 
  10   2  17      240.40      264.56     48.34 o 
  11   2  17      170.50      158.15     49.35 o 
  12   2  17       15.81      -49.01     49.42 o 
  13   2  17      107.17      121.39     61.82 o 
  14   2  17        5.91       42.45     67.98 o 
   1   3  17     4023.29     3944.69    116.67 o 
   2   3  17      689.63      730.61     46.83 o 
   3   3  17     2916.25     2678.00    110.42 o 
   4   3  17      240.17      311.84     40.89 o 
   5   3  17     4278.08     3882.71    117.63 o 
   6   3  17     3416.88     3401.15    117.08 o 
   7   3  17      994.48     1087.88     74.26 o 
   8   3  17        0.18      -28.92     44.39 o 
   9   3  17       73.15       20.08     51.81 o 
  10   3  17        6.83       28.85     50.38 o 
  11   3  17       71.24       28.81     54.14 o 
  12   3  17       73.43       40.48     57.50 o 
  13   3  17      808.09      634.04     75.36 o 
   0   4  17       39.03       63.07    121.14 o 
   1   4  17     7239.38     6721.51    185.46 o 
   2   4  17       49.14       63.49     40.31 o 
   3   4  17      690.83      786.09     54.99 o 
   4   4  17       17.57       48.81     44.64 o 
   5   4  17      482.70      668.23     62.60 o 
   6   4  17        2.78       24.35     53.04 o 
   7   4  17     2669.66     2390.25    125.12 o 
   8   4  17      133.64       91.09     72.62 o 
   9   4  17     1340.02     1447.80    126.03 o 
  10   4  17        3.41       -7.78     60.24 o 
  11   4  17      431.22      351.89     68.46 o 
  12   4  17      115.68      136.08     68.62 o 
   1   5  17       86.65       53.63     44.37 o 
   2   5  17        0.43      -31.49     49.15 o 
   3   5  17        1.23      -33.97     59.97 o 
   4   5  17       44.64      136.20     55.91 o 
   5   5  17       22.80      -24.44     57.16 o 
   6   5  17        6.90       -3.61     57.34 o 
   7   5  17        4.16       -8.12     70.81 o 
   8   5  17       35.13      -61.41     66.32 o 
   9   5  17        6.14      -94.81     63.21 o 
  10   5  17        9.62      -21.69     66.49 o 
  11   5  17       10.27      -32.95     71.74 o 
   0   6  17      190.05      325.63     95.56 o 
   1   6  17     1916.31     2036.15    141.22 o 
   2   6  17       33.34       26.65     63.73 o 
   3   6  17       89.53       32.24     69.01 o 
   4   6  17      138.13      227.86     76.19 o 
   5   6  17       91.57      158.19     69.12 o 
   6   6  17       63.58      -43.69     72.10 o 
   7   6  17     1141.71      964.40     88.40 o 
   8   6  17       24.83      -35.91     69.28 o 
   9   6  17      508.28      544.26     82.93 o 
   1   7  17      105.24      -88.50    114.73 o 
   2   7  17       51.68       74.67     94.28 o 
   3   7  17        4.15      -58.88     74.95 o 
   4   7  17       15.09       55.01     76.38 o 
   5   7  17        6.03       74.69     79.68 o 
   6   7  17        0.69       33.37     79.04 o 
   0   0  18    10806.87    11829.68    867.55 o 
   1   0  18     9257.94     9492.25    282.35 o 
   2   0  18     3142.32     2648.13     92.72 o 
   3   0  18      693.06      637.53     42.08 o 
   4   0  18      146.51      111.88     37.21 o 
   5   0  18      600.43      668.83     67.30 o 
   6   0  18      868.61      879.85     52.06 o 
   7   0  18     8611.70     8226.24    251.14 o 
   8   0  18     6748.65     6518.11    205.50 o 
   9   0  18     2478.43     2342.53     96.88 o 
  10   0  18     1150.09     1327.14     74.45 o 
  11   0  18     1348.57     1308.36     85.43 o 
  12   0  18       22.39      -13.32     69.02 o 
  13   0  18      179.71      -26.25    142.82 o 
  14   0  18      591.37      676.94    118.40 o 
   1   1  18       94.79       63.46     28.28 o 
   2   1  18       26.99       17.33     23.86 o 
   3   1  18      109.38      176.34     26.10 o 
   4   1  18      183.50      183.03     25.99 o 
   5   1  18       33.51       29.24     25.61 o 
   6   1  18     5284.88     5416.59    127.23 o 
   7   1  18      304.58      363.04     35.71 o 
   8   1  18       25.21       -6.57     31.72 o 
   9   1  18       99.63      155.87     36.06 o 
  10   1  18      423.95      459.99     43.66 o 
  11   1  18      503.86      414.61     50.30 o 
  12   1  18       42.31       55.13     48.63 o 
  13   1  18        0.70      -75.89     54.22 o 
  14   1  18       31.34      -35.23     61.10 o 
   0   2  18    13068.18    12583.11    457.91 o 
   1   2  18     7477.79     7301.23    195.40 o 
   2   2  18     6299.83     6168.78    188.61 o 
   3   2  18     1225.16     1254.39     62.45 o 
   4   2  18       45.58       30.99     30.35 o 
   5   2  18        4.95       -7.57     32.35 o 
   6   2  18     1084.97     1208.76     57.77 o 
   7   2  18     2197.29     2196.62     75.01 o 
   8   2  18     1241.66     1263.06     75.03 o 
   9   2  18     1332.53     1339.00     71.43 o 
  10   2  18     1349.28     1504.82     77.32 o 
  11   2  18      158.30      114.69     56.24 o 
  12   2  18      259.79      189.36     60.99 o 
  13   2  18        8.19      -92.87     61.92 o 
  14   2  18       12.16       69.66     63.67 o 
   1   3  18     1054.94      954.74     51.85 o 
   2   3  18     3324.49     3304.14    103.63 o 
   3   3  18     1086.20     1191.65     61.68 o 
   4   3  18     9981.10     9206.87    268.09 o 
   5   3  18     3814.08     3529.58    117.16 o 
   6   3  18    10031.07     9277.99    265.69 o 
   7   3  18     1374.19     1446.50     94.07 o 
   8   3  18      592.31      612.65     64.99 o 
   9   3  18       80.73      103.94     50.68 o 
  10   3  18      162.03      120.81     57.33 o 
  11   3  18       22.91       54.76     58.25 o 
  12   3  18      229.46      289.27     70.52 o 
  13   3  18       75.81       22.30     66.14 o 
   0   4  18      449.94      508.12     75.24 o 
   1   4  18       68.29      140.39     41.49 o 
   2   4  18      451.14      494.61     48.01 o 
   3   4  18      101.79       51.42     44.58 o 
   4   4  18        0.23      -59.48     46.15 o 
   5   4  18     1379.12     1362.11     81.01 o 
   6   4  18     1110.84     1172.13    110.07 o 
   7   4  18      154.65      160.50     59.91 o 
   8   4  18      642.69      573.55     67.42 o 
   9   4  18      199.45      154.65     66.32 o 
  10   4  18      274.13      197.00     74.57 o 
  11   4  18       58.10       54.94     66.50 o 
  12   4  18       20.72     -102.27     68.18 o 
   1   5  18       93.36      101.88     47.01 o 
   2   5  18      813.88      961.66     67.61 o 
   3   5  18     1498.17     1595.13     99.37 o 
   4   5  18     1348.11     1268.17     83.93 o 
   5   5  18      416.02      461.16     66.98 o 
   6   5  18       18.18      -58.27     57.15 o 
   7   5  18        6.64      -41.32     65.10 o 
   8   5  18        4.06      -92.75     61.83 o 
   9   5  18       58.62       25.52     73.45 o 
  10   5  18      290.73      156.58     68.44 o 
  11   5  18      393.94      406.99     79.56 o 
   0   6  18      846.77      799.78    111.86 o 
   1   6  18        2.39       -3.37     67.05 o 
   2   6  18       28.04      -25.92     65.38 o 
   3   6  18        1.77       49.37     75.59 o 
   4   6  18       31.53      -97.63     65.09 o 
   5   6  18      170.65       79.63     93.19 o 
   6   6  18        9.98       34.05     68.47 o 
   7   6  18       22.76        6.31     87.77 o 
   8   6  18        4.12       91.04     79.17 o 
   9   6  18       28.73     -107.33     71.55 o 
   1   7  18       47.24      109.61    159.20 o 
   2   7  18      298.54      375.04    101.98 o 
   3   7  18      165.34      117.56     97.30 o 
   4   7  18      456.25      514.54     81.20 o 
   5   7  18       23.04      189.22     78.44 o 
   1   1  19     1282.98     1218.87     75.22 o 
   2   1  19     6156.10     6015.75    183.97 o 
   3   1  19     2301.79     2260.11     78.27 o 
   4   1  19    15127.48    13980.08    337.44 o 
   5   1  19     2279.62     2122.98     70.37 o 
   6   1  19    14096.43    13168.76    302.86 o 
   7   1  19        7.53      -49.82     33.21 o 
   8   1  19      180.83      172.78     37.79 o 
   9   1  19       41.61       44.15     38.16 o 
  10   1  19     1501.53     1547.43     70.76 o 
  11   1  19      668.39      800.64     72.70 o 
  12   1  19     1365.79     1223.75     71.41 o 
  13   1  19      561.14      538.67     62.88 o 
  14   1  19      541.09      507.18     76.33 o 
   0   2  19     4121.45     4247.23    203.35 o 
   1   2  19       71.49       40.36     33.94 o 
   2   2  19      346.45      407.40     44.66 o 
   3   2  19      151.02      191.67     38.15 o 
   4   2  19      304.95      255.86     39.05 o 
   5   2  19     1500.14     1561.14     65.58 o 
   6   2  19       63.19       85.26     36.13 o 
   7   2  19       54.81       41.91     43.16 o 
   8   2  19     1377.11     1381.45     67.13 o 
   9   2  19       53.60       98.87     51.09 o 
  10   2  19      108.66       42.66     52.85 o 
  11   2  19        0.98      -43.53     70.13 o 
  12   2  19        0.01      -26.16     58.45 o 
  13   2  19      120.91       21.41     64.72 o 
   1   3  19       52.27       36.09     37.47 o 
   2   3  19     1988.43     2122.17     78.84 o 
   3   3  19      932.10      960.70     57.87 o 
   4   3  19     2087.38     2243.18    101.47 o 
   5   3  19       34.60       63.30     42.70 o 
   6   3  19       43.83      151.23     48.87 o 
   7   3  19       86.89       96.16     54.57 o 
   8   3  19        0.73      -77.21     54.91 o 
   9   3  19       84.47       -4.80     73.07 o 
  10   3  19       98.23      133.41     59.93 o 
  11   3  19      125.13       45.05     65.85 o 
  12   3  19      354.92      266.37     67.17 o 
  13   3  19        6.83       23.72     66.67 o 
   0   4  19     6971.93     6686.98    334.53 o 
   1   4  19     1477.62     1484.31     78.44 o 
   2   4  19     2740.47     2859.95    156.44 o 
   3   4  19       47.99      -26.34     46.16 o 
   4   4  19      109.96       31.06     47.28 o 
   5   4  19      831.51      914.99     74.15 o 
   6   4  19      939.19     1007.25     76.26 o 
   7   4  19      713.61      830.52     87.92 o 
   8   4  19      797.60      736.12     71.61 o 
   9   4  19      413.90      388.34     78.04 o 
  10   4  19      777.57      741.53    102.32 o 
  11   4  19      163.95      262.03     71.35 o 
  12   4  19       63.97      116.59    105.00 o 
   1   5  19       86.24       33.00     48.96 o 
   2   5  19       12.15       21.93     52.91 o 
   3   5  19       17.43      109.88     64.50 o 
   4   5  19       13.95      -46.63     61.08 o 
   5   5  19      970.59      934.31     80.60 o 
   6   5  19      132.34       68.23     66.25 o 
   7   5  19     1279.77     1129.30     84.97 o 
   8   5  19        0.36      -24.88     65.87 o 
   9   5  19       19.35      -94.53     63.02 o 
  10   5  19        4.03       12.36     78.01 o 
   0   6  19      927.77     1239.07    173.44 o 
   1   6  19     1087.81     1111.79     92.39 o 
   2   6  19      967.60      999.82     81.79 o 
   3   6  19      179.13      106.02     76.08 o 
   4   6  19        2.91      -73.66     62.97 o 
   5   6  19      438.41      448.96     74.05 o 
   6   6  19      536.10      540.76     78.67 o 
   7   6  19      531.12      415.38     89.53 o 
   8   6  19      606.61      635.37     82.09 o 
   1   7  19        0.36       -4.13     97.44 o 
   2   7  19       60.53       51.48     98.94 o 
   3   7  19       49.13      -18.43    103.09 o 
   4   7  19       96.93      169.95     73.85 o 
   5   7  19       39.08       22.66     73.87 o 
   0   0  20     2103.71     2605.38    165.26 o 
   1   0  20    14551.41    14096.12    413.77 o 
   2   0  20       69.93       93.62     34.24 o 
   3   0  20     3837.59     3524.74    119.19 o 
   4   0  20      453.22      472.34     43.36 o 
   5   0  20     3369.64     3116.74    110.05 o 
   6   0  20      154.43      153.49     56.51 o 
   7   0  20     5018.49     4666.05    169.67 o 
   8   0  20       14.66       11.69     56.93 o 
   9   0  20     5102.94     4890.38    181.09 o 
  10   0  20        8.86      -87.86     58.57 o 
  11   0  20      154.74      143.65     64.46 o 
  12   0  20      174.89       42.67     76.68 o 
  13   0  20       65.74      -17.22    103.69 o 
  14   0  20        8.37       76.83    197.92 o 
   1   1  20      306.75      291.87     43.32 o 
   2   1  20     1603.59     1815.48     66.33 o 
   3   1  20     1479.90     1496.73     56.49 o 
   4   1  20       86.49      187.60     33.43 o 
   5   1  20     3225.23     3029.62     89.58 o 
   6   1  20     2679.61     2922.35     88.64 o 
   7   1  20     1265.89     1141.15     84.84 o 
   8   1  20       24.32      -48.12     39.11 o 
   9   1  20       17.03      -59.61     40.77 o 
  10   1  20      413.54      336.29     48.68 o 
  11   1  20       67.80       69.33     54.41 o 
  12   1  20        0.74      -74.23     63.89 o 
  13   1  20       85.15      -48.55     74.20 o 
  14   1  20       45.77       17.98    134.47 o 
   0   2  20        2.82      -22.33     58.44 o 
   1   2  20     7906.49     7397.62    221.71 o 
   2   2  20        1.41      -22.33     37.65 o 
   3   2  20      838.93      877.72     51.46 o 
   4   2  20        1.07      -55.39     36.93 o 
   5   2  20     3357.22     3186.35    102.63 o 
   6   2  20      170.38      161.04     43.79 o 
   7   2  20     3591.46     3418.67    102.47 o 
   8   2  20      418.11      389.33     51.11 o 
   9   2  20     2714.93     2460.64    119.22 o 
  10   2  20       67.99       31.50     53.80 o 
  11   2  20      807.24      804.92     68.20 o 
  12   2  20       12.43      -14.99     59.13 o 
  13   2  20       92.06       37.38     63.42 o 
   1   3  20       37.05       40.81     40.56 o 
   2   3  20        5.40      -25.79     39.82 o 
   3   3  20     4561.37     4365.05    130.65 o 
   4   3  20      476.50      525.88     56.63 o 
   5   3  20     1202.67     1360.61    115.16 o 
   6   3  20      145.15      136.49     50.10 o 
   7   3  20      160.09      119.30     55.28 o 
   8   3  20      141.56      115.61     56.76 o 
   9   3  20      263.74      239.04     65.57 o 
  10   3  20       16.26       -6.08     61.01 o 
  11   3  20     1663.41     1689.12     97.43 o 
  12   3  20        2.98       12.23     68.50 o 
   0   4  20        7.97      101.56     70.30 o 
   1   4  20     2522.69     2649.95     95.23 o 
   2   4  20      352.02      365.11     58.20 o 
   3   4  20      256.45      218.16     50.35 o 
   4   4  20        8.81      -52.15     49.10 o 
   5   4  20     1433.31     1463.41     84.77 o 
   6   4  20        9.60       32.96     56.00 o 
   7   4  20     1329.29     1287.68     83.86 o 
   8   4  20       15.72       96.39     62.78 o 
   9   4  20      257.01      194.60     67.20 o 
  10   4  20       51.35       -5.04     68.93 o 
  11   4  20      211.95      250.85     72.62 o 
   1   5  20     1008.83      958.60     76.98 o 
   2   5  20       11.16      -61.48     53.86 o 
   3   5  20     1670.00     1534.17    111.96 o 
   4   5  20     1094.74      939.13     76.85 o 
   5   5  20     1497.41     1752.11     98.73 o 
   6   5  20      107.67      109.69     66.64 o 
   7   5  20      309.80      346.85     70.21 o 
   8   5  20      351.31      294.54     72.51 o 
   9   5  20      207.38      140.22     71.53 o 
  10   5  20       34.65      -12.69     75.37 o 
   0   6  20        7.77      104.54     93.02 o 
   1   6  20      430.80      506.36     81.10 o 
   2   6  20        6.29      -46.25     77.57 o 
   3   6  20       48.93       51.88     75.70 o 
   4   6  20      156.49      162.21     72.07 o 
   5   6  20       53.90       17.77     68.45 o 
   6   6  20        2.16       99.65     69.90 o 
   7   6  20      122.77      130.72     82.62 o 
   8   6  20       55.57      113.80     76.07 o 
   1   7  20      141.73      382.01    108.53 o 
   2   7  20        8.72      184.32    102.04 o 
   3   7  20      466.94      683.80    113.76 o 
   4   7  20       63.19      246.64     77.93 o 
   1   1  21      178.54      149.15     38.96 o 
   2   1  21     6206.08     6575.08    280.07 o 
   3   1  21      525.87      584.56     44.57 o 
   4   1  21    12296.77    11440.27    278.27 o 
   5   1  21     3972.77     3875.05    110.50 o 
   6   1  21    13762.82    13084.85    318.51 o 
   7   1  21     1151.82     1089.12     88.42 o 
   8   1  21      353.86      335.67     45.13 o 
   9   1  21       64.35      -13.94     44.98 o 
  10   1  21     1054.93      923.48     63.28 o 
  11   1  21      154.10       22.13     61.23 o 
  12   1  21     1160.93     1179.63     86.06 o 
  13   1  21       36.87       57.83     75.65 o 
   0   2  21     1661.47     1644.09    110.35 o 
   1   2  21       29.77       71.95     38.35 o 
   2   2  21     1897.93     1772.11    132.73 o 
   3   2  21        4.88      -16.74     37.98 o 
   4   2  21        3.73      -58.39     38.93 o 
   5   2  21      268.28      298.95     44.91 o 
   6   2  21       24.04       12.25     42.87 o 
   7   2  21      251.51      285.28     48.34 o 
   8   2  21     1057.81     1092.48     83.50 o 
   9   2  21       18.27      -33.10     50.95 o 
  10   2  21      289.25      285.12     62.34 o 
  11   2  21        0.02      -82.62     55.08 o 
  12   2  21       17.26     -106.59     71.06 o 
  13   2  21       75.85       -8.72     61.49 o 
   1   3  21        2.67      -28.11     40.67 o 
   2   3  21     1373.14     1312.59     95.78 o 
   3   3  21      262.23      255.99     46.65 o 
   4   3  21     3429.88     3381.05    139.04 o 
   5   3  21      865.91      971.81     75.41 o 
   6   3  21      128.20       97.33     51.38 o 
   7   3  21      687.42      679.61     61.79 o 
   8   3  21       21.91      132.83     60.12 o 
   9   3  21        7.98      -90.27     60.18 o 
  10   3  21      346.90      173.67     67.51 o 
  11   3  21       13.71      -14.00     64.15 o 
  12   3  21      484.13      448.73    115.05 o 
   0   4  21     6137.11     6049.11    280.73 o 
   1   4  21      654.07      805.98     58.50 o 
   2   4  21     1894.08     2026.01    124.31 o 
   3   4  21        1.76      -57.83     69.70 o 
   4   4  21      163.20      201.63     54.65 o 
   5   4  21      617.65      667.59     63.55 o 
   6   4  21      880.94      970.26     78.36 o 
   7   4  21       23.15       79.97     61.87 o 
   8   4  21     1857.48     1615.86     98.37 o 
   9   4  21       81.11      -29.86     64.74 o 
  10   4  21      665.26      650.96     99.29 o 
  11   4  21       92.43      168.14     78.92 o 
   1   5  21       30.71        6.14     53.88 o 
   2   5  21       99.64      158.12     58.84 o 
   3   5  21        0.33       99.29     61.11 o 
   4   5  21       37.91      146.27     64.98 o 
   5   5  21       16.00        1.69     63.05 o 
   6   5  21      395.01      422.90     73.67 o 
   7   5  21        1.76       47.44     68.86 o 
   8   5  21        2.65      -93.32     90.02 o 
   9   5  21        0.58      -87.73     70.93 o 
   0   6  21     2170.32     2319.39    166.35 o 
   1   6  21      102.39      146.28     77.72 o 
   2   6  21     1164.59     1094.51     90.40 o 
   3   6  21      110.30      159.60     74.43 o 
   4   6  21       10.18      -95.19     70.45 o 
   5   6  21        1.14       56.31     75.25 o 
   6   6  21     1018.62     1098.96     94.35 o 
   7   6  21       74.68      101.11     77.19 o 
   1   7  21        0.24      137.67    104.23 o 
   2   7  21       19.18      120.16    106.13 o 
   0   0  22     8094.95     8373.55    442.32 o 
   1   0  22     8208.19     7581.15    285.50 o 
   2   0  22     1732.73     1663.15    109.22 o 
   3   0  22     1434.62     1463.84    210.54 o 
   4   0  22      772.36      842.65     93.26 o 
   5   0  22    12175.24    10757.17    398.93 o 
   6   0  22       63.93       82.60     95.59 o 
   7   0  22     1887.02     1740.01    103.20 o 
   8   0  22     1209.50      972.45     94.71 o 
   9   0  22     2383.43     2369.42    249.49 o 
  10   0  22      198.65      249.94     97.91 o 
  11   0  22      789.09      860.72    139.10 o 
  12   0  22       31.70       54.84     88.53 o 
  13   0  22       65.62       17.54    115.94 o 
   1   1  22       31.01       38.02     40.40 o 
   2   1  22     1347.80     1468.23     62.26 o 
   3   1  22      396.53      461.30     44.48 o 
   4   1  22     1468.85     1702.73     68.11 o 
   5   1  22     1158.46     1106.03     57.21 o 
   6   1  22     7347.60     6794.31    175.70 o 
   7   1  22     3482.73     3062.42    103.55 o 
   8   1  22      123.86       10.35     42.66 o 
   9   1  22        1.24      -71.14     47.43 o 
  10   1  22       44.69      -64.36     55.41 o 
  11   1  22      234.38      149.48     66.01 o 
  12   1  22       77.74       34.58     71.71 o 
  13   1  22       47.37      -15.23     76.23 o 
   0   2  22     2560.10     2240.80    133.24 o 
   1   2  22     4812.78     4386.61    130.23 o 
   2   2  22     1277.47     1226.74     64.90 o 
   3   2  22      973.43     1111.74     59.16 o 
   4   2  22      148.94       70.00     42.27 o 
   5   2  22        6.02       34.52     41.87 o 
   6   2  22     1229.04     1326.37     92.15 o 
   7   2  22     2644.87     2479.53    148.29 o 
   8   2  22     1126.27     1161.05     71.36 o 
   9   2  22     1261.66     1255.79    108.57 o 
  10   2  22      680.54      640.35     94.22 o 
  11   2  22      120.43      -21.32     58.75 o 
  12   2  22        0.06      -30.64     60.07 o 
   1   3  22      844.64      757.85     54.61 o 
   2   3  22      180.52      237.41     49.88 o 
   3   3  22     2297.46     2282.74    180.58 o 
   4   3  22      557.62      652.31     68.01 o 
   5   3  22      421.65      594.39     65.58 o 
   6   3  22      717.10      848.76     65.61 o 
   7   3  22       50.47       49.90     53.64 o 
   8   3  22      104.38       58.55     61.10 o 
   9   3  22       43.58      -12.15     60.81 o 
  10   3  22      347.47      265.31     73.11 o 
  11   3  22      310.76      328.38     74.49 o 
  12   3  22      199.44       78.53     74.23 o 
   0   4  22      739.19      919.45    162.36 o 
   1   4  22      354.92      402.87     75.25 o 
   2   4  22      655.96      667.06     58.87 o 
   3   4  22       43.26       14.78     52.67 o 
   4   4  22       62.06       87.98     54.23 o 
   5   4  22      418.03      364.25     61.34 o 
   6   4  22      148.69      129.82     64.84 o 
   7   4  22      494.07      575.42     77.98 o 
   8   4  22      207.83      343.65     68.09 o 
   9   4  22      343.02      250.73     70.41 o 
  10   4  22       82.14       53.80     68.71 o 
  11   4  22       48.04       97.09     75.21 o 
   1   5  22       54.05       56.88     54.80 o 
   2   5  22      507.46      558.61     66.08 o 
   3   5  22     1287.69     1368.12     96.45 o 
   4   5  22     1410.01     1491.24     95.27 o 
   5   5  22     1537.57     1598.84    119.57 o 
   6   5  22      123.21       34.80     68.63 o 
   7   5  22      545.55      563.07     79.11 o 
   8   5  22       68.32       10.25     68.43 o 
   9   5  22      200.11      272.36     76.48 o 
   0   6  22      488.36      533.87    113.23 o 
   1   6  22       60.12       40.47     90.44 o 
   2   6  22       60.27       86.61     77.03 o 
   3   6  22        8.83      -46.31     73.99 o 
   4   6  22       10.26      111.35     78.22 o 
   5   6  22       88.55       22.15     77.31 o 
   6   6  22       16.72      -71.96    106.45 o 
   1   1  23     1383.91     1542.66     83.10 o 
   2   1  23     2026.72     2296.23    159.91 o 
   3   1  23     6096.95     5689.03    167.18 o 
   4   1  23     1041.49     1085.22     59.46 o 
   5   1  23     3057.37     3068.32    100.98 o 
   6   1  23     1956.43     2212.10     82.91 o 
   7   1  23       20.11       25.68     53.07 o 
   8   1  23        0.70      -72.47     48.31 o 
   9   1  23      258.90      166.67     59.63 o 
  10   1  23       83.47       47.97     56.34 o 
  11   1  23      959.57      918.39     82.16 o 
  12   1  23      336.33      300.93     70.35 o 
  13   1  23      702.59      652.22     91.58 o 
   0   2  23     2708.80     2711.61    150.89 o 
   1   2  23     1518.77     1557.48     74.39 o 
   2   2  23       25.62       80.09     41.98 o 
   3   2  23       23.30       60.15     43.59 o 
   4   2  23      358.83      313.12     48.17 o 
   5   2  23     4401.33     4350.85    141.32 o 
   6   2  23       96.00      106.17     59.77 o 
   7   2  23       81.24      103.15     68.28 o 
   8   2  23      591.49      519.23     60.75 o 
   9   2  23      267.04      255.30     78.87 o 
  10   2  23       69.36      -16.56     78.32 o 
  11   2  23       24.57     -114.14     76.09 o 
  12   2  23      121.06       69.47     77.22 o 
   1   3  23      149.41       67.96     57.77 o 
   2   3  23      231.14      143.43     50.32 o 
   3   3  23     1334.32     1460.55     70.70 o 
   4   3  23     2612.90     2822.10    134.66 o 
   5   3  23     1994.33     2111.09    154.35 o 
   6   3  23      791.11      928.71     69.31 o 
   7   3  23     1054.02     1132.32     74.92 o 
   8   3  23      357.37      309.94     67.22 o 
   9   3  23      106.47       56.47     64.55 o 
  10   3  23      153.57      126.69     72.29 o 
  11   3  23      406.38      294.87     77.15 o 
   0   4  23      306.92      347.02     89.24 o 
   1   4  23     2412.00     2456.35    121.14 o 
   2   4  23      476.61      571.14     62.95 o 
   3   4  23      199.13      151.72     56.54 o 
   4   4  23      187.16      160.70     55.21 o 
   5   4  23      149.20      175.96     58.87 o 
   6   4  23       98.29      164.52     68.76 o 
   7   4  23     1924.33     1933.71    126.03 o 
   8   4  23      673.70      720.45     77.10 o 
   9   4  23      687.78      801.73    104.96 o 
  10   4  23       54.15       42.58    115.97 o 
   1   5  23       20.16       14.88     58.80 o 
   2   5  23        0.78       26.53     59.07 o 
   3   5  23       88.02      102.95     64.11 o 
   4   5  23       61.36      167.40     68.35 o 
   5   5  23       98.90      166.70     73.87 o 
   6   5  23      272.42      227.41     76.30 o 
   7   5  23      119.71      145.28     77.16 o 
   8   5  23        0.63      -45.27     68.71 o 
   0   6  23      127.02      286.01    105.45 o 
   1   6  23      915.70     1100.47    213.38 o 
   2   6  23      385.00      471.89     84.17 o 
   3   6  23      139.10      257.18     83.46 o 
   4   6  23      168.56      210.04     72.39 o 
   5   6  23        2.26      -15.97     72.31 o 
   6   6  23      206.37      314.45     77.61 o 
   0   0  24     9139.62     9247.16    706.52 o 
   1   0  24     1026.99     1249.06    133.79 o 
   2   0  24     7675.81     7579.32    418.27 o 
   3   0  24      424.88      437.87     78.42 o 
   4   0  24      140.50       48.28     71.28 o 
   5   0  24      479.35      435.04     84.12 o 
   6   0  24     1735.55     1415.84    130.66 o 
   7   0  24     1056.60      984.95    104.09 o 
   8   0  24     4743.63     4441.39    274.20 o 
   9   0  24      103.30       42.99     86.15 o 
  10   0  24     2223.76     2081.22    259.07 o 
  11   0  24       65.33     -126.21    112.13 o 
  12   0  24       28.64       38.39    256.64 o 
   1   1  24       33.57       73.25     42.65 o 
   2   1  24       21.28       48.25     40.34 o 
   3   1  24       54.35      113.01     42.03 o 
   4   1  24       82.83       45.36     46.88 o 
   5   1  24      105.30      109.12     48.85 o 
   6   1  24      302.41      356.82     54.56 o 
   7   1  24        2.42       44.75     51.08 o 
   8   1  24      234.31       69.07     50.54 o 
   9   1  24        0.78      -59.98     52.20 o 
  10   1  24      183.71      136.22     61.95 o 
  11   1  24        5.07      -93.41     79.99 o 
  12   1  24       35.35        1.21     96.70 o 
   0   2  24     8287.08     8048.15    309.69 o 
   1   2  24       66.69       15.17     46.71 o 
   2   2  24     3022.75     3033.86    125.19 o 
   3   2  24       86.41       59.01     44.27 o 
   4   2  24     1044.61     1166.73     64.13 o 
   5   2  24      204.42      236.63     50.65 o 
   6   2  24      592.60      629.21     63.81 o 
   7   2  24       77.20       57.29     50.12 o 
   8   2  24     2737.56     2503.19    112.70 o 
   9   2  24      135.29       97.94     68.16 o 
  10   2  24      519.23      557.64     82.50 o 
  11   2  24       13.30      -93.35     77.45 o 
  12   2  24       59.05      -12.47     79.92 o 
   1   3  24        0.90      -43.59     48.95 o 
   2   3  24     2364.00     2496.42    164.32 o 
   3   3  24        9.18      101.40     49.15 o 
   4   3  24     3091.40     3242.67    120.11 o 
   5   3  24      552.23      622.39     87.59 o 
   6   3  24     6046.56     5914.56    239.00 o 
   7   3  24      438.27      393.77     62.83 o 
   8   3  24      194.42      164.73     64.97 o 
   9   3  24        0.10      -68.03     65.32 o 
  10   3  24      216.97       73.62     68.98 o 
  11   3  24       39.19      -24.63     73.72 o 
   0   4  24      159.65      350.57    119.50 o 
   1   4  24        4.89      135.71     56.23 o 
   2   4  24      142.91      170.55     57.55 o 
   3   4  24        6.09       45.04     53.14 o 
   4   4  24      149.16      130.67     57.60 o 
   5   4  24        4.96      -22.23     62.58 o 
   6   4  24     1099.95      951.19    127.84 o 
   7   4  24      201.95      178.64     68.50 o 
   8   4  24       99.46      145.86     65.96 o 
   9   4  24        0.07      -19.39     95.08 o 
  10   4  24      188.53      178.64     73.81 o 
   1   5  24      129.81       83.91     65.99 o 
   2   5  24      738.70      759.75     91.52 o 
   3   5  24      133.48      151.07     69.42 o 
   4   5  24     3459.70     3418.49    157.82 o 
   5   5  24      559.61      633.43    104.03 o 
   6   5  24      709.93      769.77     87.90 o 
   7   5  24      252.67      231.92     76.50 o 
   8   5  24       27.10      -57.32     73.86 o 
   0   6  24       44.24      120.60    110.15 o 
   1   6  24        1.66      195.78     96.67 o 
   2   6  24       33.90       47.09     85.53 o 
   3   6  24       34.41       55.98     86.03 o 
   4   6  24       56.45      169.05     74.47 o 
   5   6  24        0.04      -85.12     78.68 o 
   1   1  25      780.56      906.17     65.74 o 
   2   1  25      188.18      198.67     53.59 o 
   3   1  25     6422.14     6447.38    300.81 o 
   4   1  25        4.84      -45.66     51.86 o 
   5   1  25     1029.51     1084.81     89.72 o 
   6   1  25      149.52      104.05     57.83 o 
   7   1  25       67.55       61.89     60.04 o 
   8   1  25      159.61      161.76     64.06 o 
   9   1  25      108.67       39.36     68.12 o 
  10   1  25        1.77       -6.83     67.75 o 
  11   1  25     1318.74     1626.92    148.46 o 
  12   1  25       25.16     -115.23     76.82 o 
   0   2  25      765.36      921.35     86.45 o 
   1   2  25     2134.45     2120.10    118.97 o 
   2   2  25      214.84      228.59     47.98 o 
   3   2  25      710.51      851.13     88.54 o 
   4   2  25       68.62       88.78     46.95 o 
   5   2  25     2126.35     2236.17    133.71 o 
   6   2  25       34.81        0.75     49.56 o 
   7   2  25      994.05     1025.22     66.90 o 
   8   2  25        1.27      -18.08     57.20 o 
   9   2  25      821.61      986.71     88.37 o 
  10   2  25       80.46       68.31     86.34 o 
  11   2  25      121.39      -79.30     79.58 o 
   1   3  25      561.35      447.74     66.25 o 
   2   3  25        1.35        1.09     52.32 o 
   3   3  25     1724.31     1734.41     80.01 o 
   4   3  25      838.93      988.32     65.44 o 
   5   3  25     4475.43     4371.87    156.71 o 
   6   3  25      210.89      381.75     67.93 o 
   7   3  25     1708.14     1644.43    123.27 o 
   8   3  25      207.26      165.38     72.77 o 
   9   3  25       71.55      -25.88     70.86 o 
  10   3  25      258.81      209.48     71.49 o 
   0   4  25      168.54      206.53     79.20 o 
   1   4  25     1455.65     1561.95     84.07 o 
   2   4  25       54.84       99.94     72.51 o 
   3   4  25      360.94      352.51     70.85 o 
   4   4  25      183.26      185.40     62.21 o 
   5   4  25      534.59      433.58     66.10 o 
   6   4  25        2.33        8.52     65.78 o 
   7   4  25     1412.55     1476.72    114.02 o 
   8   4  25      191.66      168.03     69.70 o 
   9   4  25      626.32      596.26     85.42 o 
   1   5  25       44.42       21.36     67.96 o 
   2   5  25       98.81       75.61     67.79 o 
   3   5  25        0.78      121.45     78.83 o 
   4   5  25       72.78      226.01     70.97 o 
   5   5  25      670.67      761.31    101.57 o 
   6   5  25      200.89      259.07     76.39 o 
   7   5  25      663.52      646.64     85.14 o 
   0   6  25       10.51      130.18    111.07 o 
   1   6  25     1458.44     1907.08    196.66 o 
   2   6  25       20.33      -56.30     90.64 o 
   3   6  25       99.05      302.62     89.24 o 
   4   6  25       28.84      100.34     75.06 o 
   1   0  26     2546.77     2854.68    202.80 o 
   2   0  26     1568.82     1643.52    155.14 o 
   3   0  26       59.25       87.46    218.40 o 
   4   0  26     3137.03     2614.03    255.64 o 
   5   0  26     1566.84     1080.14    132.80 o 
   6   0  26      460.17      376.45    110.91 o 
   7   0  26      466.39      409.10    161.42 o 
   8   0  26     3968.93     3751.55    266.71 o 
   9   0  26      324.80      140.15     93.34 o 
  10   0  26      389.99      308.69    104.01 o 
  11   0  26      175.21     -118.98    329.11 o 
   1   1  26      346.19      487.24     65.61 o 
   2   1  26      751.41      859.27     76.11 o 
   3   1  26      146.12      299.94     64.39 o 
   4   1  26      639.00      809.33    119.98 o 
   5   1  26        2.14      -23.16     96.72 o 
   6   1  26     2556.85     2250.68    131.92 o 
   7   1  26      152.13       73.21     71.59 o 
   8   1  26      162.21      109.30     71.55 o 
   9   1  26       10.74      149.04     83.11 o 
  10   1  26       10.96       15.11     79.01 o 
  11   1  26        0.88       65.22    123.64 o 
   0   2  26     1474.03     1730.88    107.68 o 
   1   2  26      795.49      907.17     71.26 o 
   2   2  26     1648.75     1720.78     81.67 o 
   3   2  26      119.06      166.55     49.51 o 
   4   2  26      213.42      168.76     50.48 o 
   5   2  26      293.50      415.57     55.24 o 
   6   2  26     1205.95     1151.56     86.62 o 
   7   2  26     1003.96     1044.33     88.97 o 
   8   2  26      899.01      854.64     83.74 o 
   9   2  26      441.64      451.36     82.18 o 
  10   2  26      620.71      509.53     98.86 o 
  11   2  26       13.69     -151.37    100.91 o 
   1   3  26      101.51       99.95     59.60 o 
   2   3  26      846.94      967.77    116.78 o 
   3   3  26      234.28      368.27     66.56 o 
   4   3  26     1177.07     1296.52     80.64 o 
   5   3  26       46.58      135.99     57.29 o 
   6   3  26      140.93      156.49     66.12 o 
   7   3  26      168.75      295.94     64.01 o 
   8   3  26       15.10      102.09     67.22 o 
   9   3  26      167.25      185.65     73.94 o 
  10   3  26      318.07      280.60     75.44 o 
   0   4  26      552.55      600.57     89.15 o 
   1   4  26      216.68      176.32     62.03 o 
   2   4  26      803.37      816.74    109.85 o 
   3   4  26      140.74       89.48     62.62 o 
   4   4  26       35.76       22.41     61.42 o 
   5   4  26      195.32      129.08     62.38 o 
   6   4  26       41.99       37.79     78.83 o 
   7   4  26      133.81      152.08     71.62 o 
   8   4  26       73.58       -5.08     73.00 o 
   9   4  26       94.80      137.06     75.19 o 
   1   5  26       39.80      -58.42     76.36 o 
   2   5  26     1262.99     1002.47    109.10 o 
   3   5  26     1052.67     1052.20     82.56 o 
   4   5  26     1697.97     1712.43    200.54 o 
   5   5  26     1022.86      948.71     95.11 o 
   6   5  26      935.17      985.99    131.43 o 
   0   6  26       41.23      116.58    111.24 o 
   1   6  26      140.59      248.25     91.38 o 
   2   6  26       77.33      249.10     95.99 o 
   1   1  27      252.68      370.57     77.54 o 
   2   1  27     2421.75     2624.92    160.08 o 
   3   1  27     1699.26     1854.54    127.82 o 
   4   1  27     2134.16     1922.39    106.47 o 
   5   1  27     1317.95     1265.63    103.11 o 
   6   1  27     1412.09     1418.88    141.08 o 
   7   1  27      316.58      326.81     77.46 o 
   8   1  27        0.18       37.65     74.12 o 
   9   1  27        1.25     -110.93    111.56 o 
  10   1  27      396.23      364.04     89.42 o 
  11   1  27      352.27      302.04    122.33 o 
   0   2  27     2822.62     2720.58    137.04 o 
   1   2  27      168.77      246.97     72.86 o 
   2   2  27      823.30     1021.18     64.16 o 
   3   2  27      202.70      244.81     67.31 o 
   4   2  27      322.36      284.31     68.76 o 
   5   2  27      102.06      146.24     58.70 o 
   6   2  27       94.64      168.97     60.95 o 
   7   2  27     1424.30     1515.95     94.32 o 
   8   2  27     1259.86     1198.89     96.31 o 
   9   2  27       57.76       62.60     74.34 o 
  10   2  27       55.04       12.40     92.68 o 
   1   3  27      176.28       60.16     66.16 o 
   2   3  27      802.86      845.32     90.34 o 
   3   3  27      176.25      155.67     55.51 o 
   4   3  27     2618.05     2779.96    185.16 o 
   5   3  27       58.38      116.29     66.18 o 
   6   3  27      618.05      707.49     71.32 o 
   7   3  27        2.54       56.68     62.74 o 
   8   3  27       31.57       20.37     68.14 o 
   9   3  27       14.25      -81.21     82.82 o 
   0   4  27     1605.85     1835.39    126.13 o 
   1   4  27     1427.57     1346.90    120.58 o 
   2   4  27      897.02      826.79     75.28 o 
   3   4  27      321.05      256.28     64.35 o 
   4   4  27        0.18        2.73     64.05 o 
   5   4  27      214.24      159.20     65.20 o 
   6   4  27      529.09      543.24     76.65 o 
   7   4  27      445.18      499.85     78.94 o 
   8   4  27      510.18      362.18     82.22 o 
   1   5  27       16.41       19.75     64.62 o 
   2   5  27        2.94      -83.46     92.70 o 
   3   5  27       13.24      -47.83     68.94 o 
   4   5  27      238.82      245.88     75.58 o 
   5   5  27      308.02      411.03     79.76 o 
   6   5  27      176.98      229.31     77.83 o 
   0   0  28      401.64      207.33    152.98 o 
   1   0  28     2674.00     3259.39    227.72 o 
   2   0  28       51.49       88.13    104.61 o 
   3   0  28     1795.98     1628.65    161.54 o 
   4   0  28      131.02       64.12    109.76 o 
   5   0  28      624.73      350.11    122.18 o 
   6   0  28       70.41       43.87    125.80 o 
   7   0  28     4472.06     3257.73    537.44 o 
   8   0  28       17.67      -94.32    106.28 o 
   9   0  28     2551.77     2110.34    188.28 o 
  10   0  28        2.92     -124.36    120.57 o 
   1   1  28      109.14      -11.34     74.51 o 
   2   1  28       20.26       52.51     75.19 o 
   3   1  28      360.05      374.73    120.67 o 
   4   1  28      452.09      616.11    101.98 o 
   5   1  28       42.61      -25.23     66.56 o 
   6   1  28        2.60      -58.91     69.24 o 
   7   1  28       19.70       12.67     77.15 o 
   8   1  28       17.16      -51.31     76.53 o 
   9   1  28       27.01      -45.04     85.75 o 
  10   1  28      183.45      207.99     92.05 o 
   0   2  28      906.23      855.09    159.02 o 
   1   2  28     2980.29     3079.91    124.87 o 
   2   2  28      196.71      227.09     69.74 o 
   3   2  28      583.08      671.54    104.59 o 
   4   2  28      139.46      112.20     63.85 o 
   5   2  28      553.73      494.82     91.42 o 
   6   2  28        4.74       79.38     67.77 o 
   7   2  28     1149.15     1179.12    112.15 o 
   8   2  28      111.65      133.93     80.49 o 
   9   2  28      950.83     1041.87    112.73 o 
  10   2  28       64.88       22.22    103.47 o 
   1   3  28      129.66       30.82     64.00 o 
   2   3  28      321.79      257.44     58.69 o 
   3   3  28     2838.72     2856.95    127.34 o 
   4   3  28      717.10      795.39     77.41 o 
   5   3  28      592.20      682.17     77.49 o 
   6   3  28      956.03     1024.64     76.79 o 
   7   3  28       14.65      -33.78     62.17 o 
   8   3  28      183.65      160.63     84.30 o 
   9   3  28       17.60      -64.80     87.40 o 
   0   4  28        3.31        0.91     97.30 o 
   1   4  28     1493.68     1285.76     92.55 o 
   2   4  28       18.81       13.57     79.14 o 
   3   4  28       16.98       77.11     63.33 o 
   4   4  28       58.61      111.55     66.43 o 
   5   4  28        1.92       10.38     66.78 o 
   6   4  28       46.96       94.03     72.29 o 
   7   4  28      241.25      258.59     78.17 o 
   1   5  28      722.40      776.24     79.47 o 
   2   5  28       16.08       98.46     81.91 o 
   3   5  28      488.31      464.20     82.81 o 
   4   5  28       23.06       49.83     75.82 o 
   5   5  28      802.94      925.02    109.54 o 
   1   1  29       18.39      -95.92     79.32 o 
   2   1  29     3094.16     3182.37    181.00 o 
   3   1  29       44.04       18.40     77.20 o 
   4   1  29     5917.86     5476.40    456.73 o 
   5   1  29       62.54       10.54     77.68 o 
   6   1  29     1971.52     1755.07    124.82 o 
   7   1  29        1.47     -108.10     72.06 o 
   8   1  29      128.39      -52.91     95.35 o 
   9   1  29       53.15      126.57     90.83 o 
  10   1  29      495.53      520.48    154.27 o 
   0   2  29     1455.79     1798.68    174.63 o 
   1   2  29      175.77      167.29     93.58 o 
   2   2  29      319.89      464.50     76.63 o 
   3   2  29        1.74       -3.80     69.61 o 
   4   2  29      165.59      114.53     74.39 o 
   5   2  29       21.16       -9.65     73.45 o 
   6   2  29      329.73      404.10     83.58 o 
   7   2  29       35.96       85.27     85.71 o 
   8   2  29      595.45      392.42    118.25 o 
   9   2  29       12.94       92.35    110.38 o 
   1   3  29       27.14       27.92     70.06 o 
   2   3  29      794.55      692.29     99.56 o 
   3   3  29      158.54      131.62     58.77 o 
   4   3  29      476.99      521.29     65.48 o 
   5   3  29        2.44       60.89     63.88 o 
   6   3  29      409.18      454.95     75.35 o 
   7   3  29        3.25     -109.31     72.87 o 
   8   3  29       15.17      -26.24     98.22 o 
   0   4  29     2878.92     2935.86    312.61 o 
   1   4  29        3.81       67.23     66.67 o 
   2   4  29     1440.03     1445.72    110.90 o 
   3   4  29        6.92      -43.70     66.06 o 
   4   4  29        0.44      -82.12     66.19 o 
   5   4  29      156.94      126.40     68.36 o 
   6   4  29      432.16      372.23     80.97 o 
   1   5  29       12.79       21.50     73.89 o 
   2   5  29       24.43      -67.54    102.93 o 
   3   5  29       69.65      148.31     79.64 o 
   0   0  30     1308.86     1690.82    233.49 o 
   1   0  30     2336.07     2427.03    202.29 o 
   2   0  30      176.12      404.25    122.18 o 
   3   0  30      623.33      922.46    148.95 o 
   4   0  30       37.09      -19.98    112.02 o 
   5   0  30      229.62      -12.03    118.08 o 
   6   0  30      828.31      488.17    134.41 o 
   7   0  30     2079.16     1853.49    191.32 o 
   8   0  30      728.63       67.65    239.53 o 
   9   0  30      722.67      561.94    164.05 o 
   1   1  30       59.58      108.27     81.28 o 
   2   1  30       41.52      177.27     81.90 o 
   3   1  30      832.34      747.00     95.48 o 
   4   1  30       64.46      199.32     91.80 o 
   5   1  30      611.30      519.63    112.24 o 
   6   1  30       46.10       33.59     81.77 o 
   7   1  30       49.55     -119.08     79.38 o 
   8   1  30       15.05     -103.07     85.23 o 
   9   1  30       20.14       58.27    103.49 o 
   0   2  30     2801.12     3267.80    237.52 o 
   1   2  30     2377.08     2368.56    143.24 o 
   2   2  30     1134.16     1247.37    111.84 o 
   3   2  30      550.43      918.47    126.35 o 
   4   2  30       37.59       10.96     81.81 o 
   5   2  30       44.49        0.65     77.57 o 
   6   2  30      218.45      356.95     83.12 o 
   7   2  30     1388.01     1234.27    131.61 o 
   8   2  30      587.40      609.37    151.66 o 
   1   3  30      279.87      269.87     67.04 o 
   2   3  30      834.13      900.85    134.36 o 
   3   3  30      762.64      825.58     70.89 o 
   4   3  30      132.03      137.21     72.60 o 
   5   3  30     1130.32     1165.37    142.92 o 
   6   3  30       28.80        6.74     74.30 o 
   7   3  30      328.76      355.64     89.51 o 
   0   4  30       47.10       80.57    105.45 o 
   1   4  30      334.47      320.22     99.44 o 
   2   4  30       99.43      144.10     70.24 o 
   3   4  30       64.02      -12.62     66.91 o 
   4   4  30      128.18      164.37     76.82 o 
   5   4  30      122.64      121.58     71.92 o 
   1   1  31       85.76       76.55     84.46 o 
   2   1  31      725.01      916.13    137.42 o 
   3   1  31     2730.51     2713.44    223.13 o 
   4   1  31     1449.45     1423.19    208.92 o 
   5   1  31     1929.83     2059.95    135.96 o 
   6   1  31     1275.39     1449.33    116.57 o 
   7   1  31      577.06      592.98     96.90 o 
   8   1  31       18.89      -58.25     83.70 o 
   0   2  31      913.66     1086.76    153.64 o 
   1   2  31       14.43       11.44     84.75 o 
   2   2  31      180.81      172.40     91.11 o 
   3   2  31      168.65      251.65     90.84 o 
   4   2  31        7.26     -131.89     87.93 o 
   5   2  31        2.58       37.80     79.65 o 
   6   2  31       32.95      -28.62     78.54 o 
   7   2  31      656.48      708.14    101.94 o 
   8   2  31      191.14      290.10    124.71 o 
   1   3  31      613.96      690.02     80.29 o 
   2   3  31       84.05      203.64     82.66 o 
   3   3  31      372.93      421.28    163.91 o 
   4   3  31      440.64      528.81    129.37 o 
   5   3  31      625.78      864.97    105.07 o 
   6   3  31       76.46      107.54     90.94 o 
   0   4  31      308.97      246.59     96.42 o 
   1   4  31      600.70      799.87     85.01 o 
   2   4  31      241.61      212.90    123.93 o 
   3   4  31      264.63      278.15     91.52 o 
   4   4  31       15.19      -81.81     70.72 o 
   0   0  32     8514.48     8073.65    648.15 o 
   1   0  32     1878.92     1752.46    175.26 o 
   2   0  32     3630.02     3499.01    389.49 o 
   3   0  32       37.17      -60.90    121.73 o 
   4   0  32        0.10      124.65    126.38 o 
   5   0  32      191.87       85.88    285.83 o 
   6   0  32     1214.69     1275.87    164.50 o 
   7   0  32       58.74      -16.58    134.86 o 
   8   0  32     1861.26     1868.35    473.03 o 
   1   1  32      131.03      140.56     90.31 o 
   2   1  32      398.12      448.38     93.94 o 
   3   1  32       10.17       95.31     87.03 o 
   4   1  32      465.12      670.65    101.30 o 
   5   1  32        6.60       88.51     89.43 o 
   6   1  32        3.23     -128.31     85.54 o 
   7   1  32        0.51       38.67    177.81 o 
   8   1  32       25.35      112.10     95.76 o 
   0   2  32     1397.71     1583.77    312.00 o 
   1   2  32       65.03      -43.57     88.96 o 
   2   2  32      799.79      951.33    107.50 o 
   3   2  32       18.61      115.65     93.74 o 
   4   2  32        0.27      -18.87     98.49 o 
   5   2  32       29.16        7.18     92.74 o 
   6   2  32      551.76      647.78    154.85 o 
   7   2  32        0.98      -79.02     98.88 o 
   1   3  32       38.16      111.56     80.53 o 
   2   3  32      976.46     1207.07    104.19 o 
   3   3  32      329.72      361.36     87.22 o 
   4   3  32     1749.27     1907.09    130.32 o 
   5   3  32      170.55       94.11     94.98 o 
   0   4  32      362.27      431.68    191.46 o 
   1   4  32       50.03        1.32     70.06 o 
   2   4  32      194.28      217.05     78.95 o 
   1   1  33      629.99      837.48    162.12 o 
   2   1  33      332.37      366.66     95.33 o 
   3   1  33     2552.38     2829.99    210.09 o 
   4   1  33       61.71       53.07     93.10 o 
   5   1  33     3139.99     3530.30    220.55 o 
   6   1  33       73.76      123.02     96.97 o 
   7   1  33      652.13      325.56     98.64 o 
   0   2  33      239.25      267.96    238.53 o 
   1   2  33      812.23      859.87    109.53 o 
   2   2  33       47.40       90.16     94.26 o 
   3   2  33      150.99      308.69     95.38 o 
   4   2  33        0.28       60.06    100.66 o 
   5   2  33       54.93      -29.75     94.36 o 
   6   2  33      166.96      226.17    113.31 o 
   1   3  33       23.57     -114.74     97.33 o 
   2   3  33        1.05     -142.05     94.70 o 
   3   3  33      708.05      907.99    118.04 o 
   4   3  33       16.36       86.03     86.95 o 
   0   0  34     2932.34     2803.94    320.05 o 
   1   0  34      469.04      700.11    148.94 o 
   2   0  34     1181.14     1535.29    178.26 o 
   3   0  34      111.87      281.58    138.32 o 
   4   0  34        0.19      -32.50    132.52 o 
   5   0  34       75.66       57.84    136.66 o 
   6   0  34      288.00      304.39    145.98 o 
   1   1  34       10.98      176.93     95.43 o 
   2   1  34      110.04      112.14     95.30 o 
   3   1  34        1.28      144.44     95.26 o 
   4   1  34       95.64       92.22     95.34 o 
   5   1  34       44.31       86.42    111.31 o 
   0   2  34     2118.68     2123.38    201.37 o 
   1   2  34      133.41      273.41     98.06 o 
   2   2  34     1040.92     1224.09    146.21 o 
   3   2  34      133.25      131.87    100.06 o 
   4   2  34        5.11     -109.77     95.42 o 
   1   3  34       13.37     -132.27     97.80 o 
   2   3  34      256.84      326.14    101.78 o 
   1   1  35      199.97      225.24     97.85 o 
   2   1  35     1001.46     1005.38    114.59 o 
   3   1  35      579.66      720.34    107.55 o 
   4   1  35     1661.89     1967.45    328.01 o 
   0   2  35      866.60      954.71    175.12 o 
   1   2  35      411.07      449.91    109.02 o 
   2   2  35      795.51      725.36    112.09 o 
   3   2  35        7.90       93.05    136.84 o 
   0   0  36      194.21      307.97    195.25 o 
   1   0  36     1801.90     2225.79    492.15 o 
   2   0  36      327.48      525.41    149.12 o 
   3   0  36      509.70      586.89    166.06 o 
   1   1  36       38.99      176.31    100.85 o 
   2   1  36       43.98       28.91     97.08 o 
                                                 
